# Supplementary material for: Diaqua­bis­(benzoato-κO)bis­[4,4,5,5-tetra­methyl-2-(pyridin-4-yl-κN)imidazoline-1-oxyl 3-oxide]cobalt(II)
Source: Acta Crystallogr Sect E Struct Rep Online. 2012 Mar 31;68(Pt 4):m506. doi: 10.1107/S1600536812012251 (PMC3343890; doi:10.1107/S1600536812012251)
Supplement: Supplementary file 1 [file e-68-0m506-sup1.cif]

##############################################################################
#                                                                            #
# This CIF contains the data in a paper accepted for publication in          #
# Acta Crystallographica Section E. It conforms to the requirements of       #
# Notes for Authors for Acta Crystallographica Section E, and has been       #
# peer reviewed under the auspices of the IUCr Commission on Journals.       #
#                                                                            #
# Full details of the Crystallographic Information File format               #
# are given in the paper "The Crystallographic Information File (CIF):       #
# a New Standard Archive File for Crystallography" by S. R. Hall, F. H.      #
# Allen and I. D. Brown [Acta Cryst. (1991), A47, 655-685].                  #
#                                                                            #
# The current version of the core CIF dictionary is obtainable from          #
# ftp://ftp.iucr.org/pub/cif_core.dic.                                       #
#                                                                            #
# Software is freely available for graphical display of the structure(s)     #
# in this CIF. For information consult the CIF software page                 #
# http://www.iucr.org/resources/cif/software.                                #
#                                                                            #
# This file may be used for bona fide research purposes within the           #
# scientific community so long as proper attribution is given to the journal # 
# article from which it was obtained.                                        #
#                                                                            #
##############################################################################
data_I
_audit_creation_method     SHELXL-97
_chemical_name_systematic
;
Diaquabis(benzoato-\k<i>O</i>)bis[4,4,5,5-tetramethyl-2-(pyridin-4-yl-
\k<i>N</i>)imidazoline-1-oxyl 3-oxide]cobalt(II)
;
_chemical_name_common     ?
_chemical_formula_moiety     'C38 H46 Co N6 O10'
_chemical_formula_sum     'C38 H46 Co N6 O10'
_chemical_formula_iupac     '[Co (C7 H5 O2)2 (C12 H16 N3 O2)2 (H2 O)2]'
_chemical_formula_weight     805.74
_chemical_melting_point     ?
_symmetry_cell_setting     triclinic
_symmetry_space_group_name_H-M     'P -1'
_symmetry_space_group_name_Hall     '-P 1'
loop_
    _symmetry_equiv_pos_as_xyz
    'x, y, z'
    '-x, -y, -z'
_cell_length_a     6.7780(10)
_cell_length_b     11.3381(13)
_cell_length_c     12.9109(15)
_cell_angle_alpha     87.903(2)
_cell_angle_beta     88.622(2)
_cell_angle_gamma     79.0880(10)
_cell_volume     973.5(2)
_cell_formula_units_Z     1
_cell_measurement_reflns_used     254
_cell_measurement_theta_min     1.58
_cell_measurement_theta_max     25.01
_cell_measurement_temperature     293(2)
_exptl_crystal_description     block
_exptl_crystal_colour     dark-blue
_exptl_crystal_size_max     0.49
_exptl_crystal_size_mid     0.40
_exptl_crystal_size_min     0.38
_exptl_crystal_density_diffrn     1.374
_exptl_crystal_density_meas     ?
_exptl_crystal_density_method     'not measured'
_exptl_crystal_F_000     423
_exptl_absorpt_coefficient_mu     0.505
_exptl_absorpt_correction_type     multi-scan
_exptl_absorpt_process_details     '(SADABS; Bruker, 2008)'
_exptl_absorpt_correction_T_min     0.7899
_exptl_absorpt_correction_T_max     0.8312
_exptl_special_details
;
;
_diffrn_ambient_temperature     293(2)
_diffrn_radiation_type     MoK\a
_diffrn_radiation_wavelength     0.71073
_diffrn_radiation_source     'fine-focus sealed tube'
_diffrn_radiation_monochromator     graphite
_diffrn_measurement_device_type     'Bruker APEXII 1K CCD area-detector'
_diffrn_measurement_method     'phi and omega scans'
_diffrn_detector_area_resol_mean     ?
_diffrn_reflns_number     6131
_diffrn_reflns_av_R_equivalents     0.0167
_diffrn_reflns_av_sigmaI/netI     0.0413
_diffrn_reflns_theta_min     1.58
_diffrn_reflns_theta_max     28.36
_diffrn_reflns_theta_full     25.00
_diffrn_measured_fraction_theta_max     0.887
_diffrn_measured_fraction_theta_full     0.982
_diffrn_reflns_limit_h_min     -6
_diffrn_reflns_limit_h_max     8
_diffrn_reflns_limit_k_min     -9
_diffrn_reflns_limit_k_max     14
_diffrn_reflns_limit_l_min     -16
_diffrn_reflns_limit_l_max     16
_diffrn_standards_number     0
_diffrn_standards_interval_count     .
_diffrn_standards_interval_time     .
_diffrn_standards_decay_%     ?
_refine_special_details
;
Refinement of <i>F</i>^2^ against ALL reflections. The weighted <i>R</i>-factor
<i>wR</i> and goodness of fit <i>S</i> are based on <i>F</i>^2^, conventional
<i>R</i>-factors <i>R</i> are based on <i>F</i>, with <i>F</i> set to zero for
negative <i>F</i>^2^. The threshold expression of <i>F</i>^2^ >
\s(<i>F</i>^2^) is used only for calculating <i>R</i>-factors(gt) <i>etc</i>.
and is not relevant to the choice of reflections for refinement.
<i>R</i>-factors based on <i>F</i>^2^ are statistically about twice as large
as those based on <i>F</i>, and <i>R</i>- factors based on ALL data will be
even larger.
;
_reflns_number_total     4321
_reflns_number_gt     3229
_reflns_threshold_expression     I>2sigma(I)
_refine_ls_structure_factor_coef     Fsqd
_refine_ls_matrix_type     full
_refine_ls_R_factor_all     0.0638
_refine_ls_R_factor_gt     0.0412
_refine_ls_wR_factor_gt     0.1009
_refine_ls_wR_factor_ref     0.1151
_refine_ls_goodness_of_fit_ref     0.999
_refine_ls_restrained_S_all     0.998
_refine_ls_number_reflns     4321
_refine_ls_number_parameters     250
_refine_ls_number_restraints     2
_refine_ls_hydrogen_treatment     constr
_refine_ls_weighting_scheme     calc
_refine_ls_weighting_details
         'calc w=1/[\s^2^(Fo^2^)+(0.0633P)^2^+0.1038P] where P=(Fo^2^+2Fc^2^)/3'
_atom_sites_solution_hydrogens     geom
_atom_sites_solution_primary     direct
_atom_sites_solution_secondary     difmap
_refine_ls_shift/su_max     0.000
_refine_ls_shift/su_mean     0.000
_refine_diff_density_max     0.422
_refine_diff_density_min     -0.275
_refine_ls_extinction_method     none
_refine_ls_extinction_coef     ?
loop_
    _atom_type_symbol
    _atom_type_description
    _atom_type_scat_dispersion_real
    _atom_type_scat_dispersion_imag
    _atom_type_scat_source
    'C' 'C' 0.0033 0.0016
                         'International Tables Vol C Tables 4.2.6.8 and 6.1.1.4'
    'H' 'H' 0.0000 0.0000
                         'International Tables Vol C Tables 4.2.6.8 and 6.1.1.4'
    'N' 'N' 0.0061 0.0033
                         'International Tables Vol C Tables 4.2.6.8 and 6.1.1.4'
    'O' 'O' 0.0106 0.0060
                         'International Tables Vol C Tables 4.2.6.8 and 6.1.1.4'
    'Co' 'Co' 0.3494 0.9721
                         'International Tables Vol C Tables 4.2.6.8 and 6.1.1.4'
_computing_data_collection     'APEX2 (Bruker, 2008)'
_computing_cell_refinement     'SAINT (Bruker, 2008)'
_computing_data_reduction     'SAINT (Bruker, 2008)'
_computing_structure_solution     'SHELXS97 (Sheldrick, 2008)'
_computing_structure_refinement     'SHELXL97 (Sheldrick, 2008)'
_computing_molecular_graphics     'SHELXTL (Sheldrick, 2008)'
_computing_publication_material     'SHELXTL (Sheldrick, 2008)'
loop_
    _atom_site_type_symbol
    _atom_site_label
    _atom_site_fract_x
    _atom_site_fract_y
    _atom_site_fract_z
    _atom_site_U_iso_or_equiv
    _atom_site_adp_type
    _atom_site_calc_flag
    _atom_site_refinement_flags
    _atom_site_occupancy
    _atom_site_symmetry_multiplicity
    _atom_site_disorder_assembly
    _atom_site_disorder_group
    Co Co1 0.5000 0.0000 0.5000 0.03209(14) Uani d S 1 2 . .
    O O1 0.8445(2) 0.17316(15) 0.51875(14) 0.0559(5) Uani d . 1 1 . .
    O O2 0.5208(2) 0.16870(13) 0.54704(11) 0.0397(4) Uani d . 1 1 . .
    O O3 0.7545(3) -0.06107(16) 1.04069(13) 0.0615(5) Uani d . 1 1 . .
    O O4 1.1308(3) -0.38091(16) 0.87086(14) 0.0674(6) Uani d . 1 1 . .
    O O5 0.2113(2) 0.01876(14) 0.57722(11) 0.0397(4) Uani d D 1 1 . .
    H H5B 0.1162 0.0824 0.5727 0.048 Uiso d RD 1 1 . .
    H H5C 0.1736 -0.0444 0.5524 0.048 Uiso d RD 1 1 . .
    N N1 0.6275(2) -0.07874(15) 0.64531(12) 0.0346(4) Uani d . 1 1 . .
    N N2 0.8799(3) -0.15629(16) 1.02104(13) 0.0392(4) Uani d . 1 1 . .
    N N3 1.0640(3) -0.30529(16) 0.93918(14) 0.0405(4) Uani d . 1 1 . .
    C C1 0.6393(3) 0.34249(19) 0.59181(15) 0.0364(5) Uani d . 1 1 . .
    C C2 0.4538(4) 0.3959(2) 0.63003(18) 0.0470(6) Uani d . 1 1 . .
    H H2A 0.3473 0.3549 0.6300 0.056 Uiso calc R 1 1 . .
    C C3 0.4246(5) 0.5105(2) 0.6686(2) 0.0624(7) Uani d . 1 1 . .
    H H3A 0.2992 0.5457 0.6950 0.075 Uiso calc R 1 1 . .
    C C4 0.5802(5) 0.5721(2) 0.6680(2) 0.0647(8) Uani d . 1 1 . .
    H H4A 0.5605 0.6492 0.6933 0.078 Uiso calc R 1 1 . .
    C C5 0.7648(5) 0.5196(2) 0.6299(2) 0.0630(7) Uani d . 1 1 . .
    H H5A 0.8704 0.5614 0.6296 0.076 Uiso calc R 1 1 . .
    C C6 0.7960(4) 0.4054(2) 0.59202(19) 0.0504(6) Uani d . 1 1 . .
    H H6A 0.9222 0.3705 0.5666 0.060 Uiso calc R 1 1 . .
    C C7 0.6710(3) 0.21875(19) 0.54954(15) 0.0359(5) Uani d . 1 1 . .
    C C8 0.5444(3) -0.0455(2) 0.73736(16) 0.0405(5) Uani d . 1 1 . .
    H H8A 0.4223 0.0082 0.7381 0.049 Uiso calc R 1 1 . .
    C C9 0.6290(3) -0.0863(2) 0.83080(16) 0.0401(5) Uani d . 1 1 . .
    H H9A 0.5647 -0.0603 0.8926 0.048 Uiso calc R 1 1 . .
    C C10 0.8118(3) -0.16670(18) 0.83235(15) 0.0334(4) Uani d . 1 1 . .
    C C11 0.8974(3) -0.2025(2) 0.73650(16) 0.0413(5) Uani d . 1 1 . .
    H H11A 1.0189 -0.2565 0.7330 0.050 Uiso calc R 1 1 . .
    C C12 0.8007(3) -0.1570(2) 0.64743(16) 0.0407(5) Uani d . 1 1 . .
    H H12A 0.8599 -0.1827 0.5844 0.049 Uiso calc R 1 1 . .
    C C13 0.9138(3) -0.20920(19) 0.92853(16) 0.0355(5) Uani d . 1 1 . .
    C C14 1.1671(3) -0.3070(2) 1.04120(17) 0.0420(5) Uani d . 1 1 . .
    C C15 1.0002(3) -0.2294(2) 1.10556(16) 0.0416(5) Uani d . 1 1 . .
    C C16 1.2326(4) -0.4350(2) 1.0811(2) 0.0634(8) Uani d . 1 1 . .
    H H16A 1.3368 -0.4761 1.0365 0.095 Uiso calc R 1 1 . .
    H H16B 1.1200 -0.4753 1.0821 0.095 Uiso calc R 1 1 . .
    H H16C 1.2825 -0.4351 1.1501 0.095 Uiso calc R 1 1 . .
    C C17 1.3493(4) -0.2487(3) 1.0178(3) 0.0697(8) Uani d . 1 1 . .
    H H17A 1.3050 -0.1674 0.9928 0.105 Uiso calc R 1 1 . .
    H H17B 1.4329 -0.2931 0.9659 0.105 Uiso calc R 1 1 . .
    H H17C 1.4245 -0.2489 1.0798 0.105 Uiso calc R 1 1 . .
    C C18 1.0723(4) -0.1453(3) 1.1797(2) 0.0671(8) Uani d . 1 1 . .
    H H18A 0.9593 -0.1020 1.2174 0.101 Uiso calc R 1 1 . .
    H H18B 1.1378 -0.0894 1.1409 0.101 Uiso calc R 1 1 . .
    H H18C 1.1652 -0.1915 1.2275 0.101 Uiso calc R 1 1 . .
    C C19 0.8581(4) -0.3005(3) 1.16147(19) 0.0585(7) Uani d . 1 1 . .
    H H19A 0.7591 -0.2468 1.2002 0.088 Uiso calc R 1 1 . .
    H H19B 0.9331 -0.3595 1.2079 0.088 Uiso calc R 1 1 . .
    H H19C 0.7926 -0.3399 1.1116 0.088 Uiso calc R 1 1 . .
loop_
    _atom_site_aniso_label
    _atom_site_aniso_U_11
    _atom_site_aniso_U_22
    _atom_site_aniso_U_33
    _atom_site_aniso_U_12
    _atom_site_aniso_U_13
    _atom_site_aniso_U_23
    Co1 0.0273(2) 0.0394(2) 0.0296(2) -0.00598(16) -0.00111(15) -0.00383(16)
    O1 0.0318(8) 0.0554(10) 0.0813(13) -0.0077(7) 0.0055(8) -0.0217(9)
    O2 0.0333(8) 0.0419(9) 0.0447(8) -0.0078(7) 0.0001(6) -0.0080(7)
    O3 0.0680(12) 0.0605(11) 0.0425(9) 0.0255(9) -0.0084(8) -0.0143(8)
    O4 0.0809(13) 0.0557(11) 0.0514(10) 0.0248(10) 0.0013(9) -0.0096(9)
    O5 0.0299(7) 0.0490(9) 0.0401(8) -0.0064(7) -0.0006(6) -0.0062(7)
    N1 0.0316(9) 0.0404(10) 0.0315(9) -0.0053(7) -0.0008(7) -0.0033(8)
    N2 0.0387(10) 0.0420(10) 0.0329(9) 0.0033(8) -0.0057(7) -0.0032(8)
    N3 0.0386(10) 0.0408(10) 0.0369(10) 0.0048(8) 0.0013(8) -0.0006(8)
    C1 0.0415(12) 0.0394(12) 0.0280(10) -0.0067(9) -0.0050(9) -0.0002(9)
    C2 0.0470(13) 0.0466(14) 0.0472(13) -0.0073(11) 0.0019(11) -0.0068(11)
    C3 0.0673(18) 0.0538(16) 0.0616(17) 0.0022(14) 0.0043(14) -0.0155(13)
    C4 0.095(2) 0.0406(14) 0.0594(17) -0.0117(15) -0.0153(16) -0.0090(13)
    C5 0.078(2) 0.0513(16) 0.0669(18) -0.0283(15) -0.0089(15) -0.0052(14)
    C6 0.0482(14) 0.0533(15) 0.0523(14) -0.0157(12) -0.0025(11) -0.0038(12)
    C7 0.0334(11) 0.0412(12) 0.0327(10) -0.0053(9) -0.0049(9) -0.0012(9)
    C8 0.0297(11) 0.0506(13) 0.0376(11) 0.0030(9) -0.0013(9) -0.0065(10)
    C9 0.0333(11) 0.0535(14) 0.0303(10) 0.0004(10) 0.0029(9) -0.0072(10)
    C10 0.0343(11) 0.0343(11) 0.0309(10) -0.0044(9) 0.0000(8) -0.0016(8)
    C11 0.0364(11) 0.0434(13) 0.0389(12) 0.0052(10) 0.0026(9) -0.0027(10)
    C12 0.0427(12) 0.0451(13) 0.0310(10) -0.0002(10) 0.0050(9) -0.0034(9)
    C13 0.0320(10) 0.0373(11) 0.0353(11) -0.0016(9) -0.0007(8) -0.0020(9)
    C14 0.0335(11) 0.0457(13) 0.0444(12) -0.0020(9) -0.0075(9) 0.0049(10)
    C15 0.0389(12) 0.0477(13) 0.0360(11) -0.0025(10) -0.0103(9) 0.0030(10)
    C16 0.0605(17) 0.0591(17) 0.0615(17) 0.0094(13) -0.0072(13) 0.0130(14)
    C17 0.0371(14) 0.078(2) 0.094(2) -0.0118(13) 0.0003(14) 0.0059(17)
    C18 0.0735(19) 0.0720(19) 0.0549(16) -0.0068(15) -0.0233(14) -0.0131(14)
    C19 0.0482(14) 0.0751(19) 0.0479(14) -0.0038(13) 0.0041(11) 0.0131(13)
_geom_special_details
;
All e.s.d.'s (except the e.s.d. in the dihedral angle between two l.s. planes)
are estimated using the full covariance matrix. The cell e.s.d.'s are taken
into account individually in the estimation of e.s.d.'s in distances, angles
and torsion angles; correlations between e.s.d.'s in cell parameters are only
used when they are defined by crystal symmetry. An approximate (isotropic)
treatment of cell e.s.d.'s is used for estimating e.s.d.'s involving l.s.
planes.
;
loop_
    _geom_bond_atom_site_label_1
    _geom_bond_atom_site_label_2
    _geom_bond_site_symmetry_2
    _geom_bond_distance
    _geom_bond_publ_flag
    Co1 O2 . 2.0586(15) y
    Co1 O2 2_656 2.0586(15) ?
    Co1 O5 . 2.1521(13) y
    Co1 O5 2_656 2.1521(13) ?
    Co1 N1 2_656 2.1743(16) ?
    Co1 N1 . 2.1743(16) y
    O1 C7 . 1.253(3) ?
    O2 C7 . 1.258(2) ?
    O3 N2 . 1.271(2) ?
    O4 N3 . 1.268(2) ?
    O5 H5B . 0.8731 ?
    O5 H5C . 0.8777 ?
    N1 C12 . 1.331(3) ?
    N1 C8 . 1.339(2) ?
    N2 C13 . 1.351(3) ?
    N2 C15 . 1.504(3) ?
    N3 C13 . 1.348(2) ?
    N3 C14 . 1.503(3) ?
    C1 C2 . 1.377(3) ?
    C1 C6 . 1.387(3) ?
    C1 C7 . 1.499(3) ?
    C2 C3 . 1.386(3) ?
    C2 H2A . 0.9300 ?
    C3 C4 . 1.370(4) ?
    C3 H3A . 0.9300 ?
    C4 C5 . 1.368(4) ?
    C4 H4A . 0.9300 ?
    C5 C6 . 1.378(4) ?
    C5 H5A . 0.9300 ?
    C6 H6A . 0.9300 ?
    C8 C9 . 1.375(3) ?
    C8 H8A . 0.9300 ?
    C9 C10 . 1.392(3) ?
    C9 H9A . 0.9300 ?
    C10 C11 . 1.395(3) ?
    C10 C13 . 1.457(3) ?
    C11 C12 . 1.372(3) ?
    C11 H11A . 0.9300 ?
    C12 H12A . 0.9300 ?
    C14 C16 . 1.511(3) ?
    C14 C17 . 1.527(3) ?
    C14 C15 . 1.541(3) ?
    C15 C19 . 1.522(3) ?
    C15 C18 . 1.527(3) ?
    C16 H16A . 0.9600 ?
    C16 H16B . 0.9600 ?
    C16 H16C . 0.9600 ?
    C17 H17A . 0.9600 ?
    C17 H17B . 0.9600 ?
    C17 H17C . 0.9600 ?
    C18 H18A . 0.9600 ?
    C18 H18B . 0.9600 ?
    C18 H18C . 0.9600 ?
    C19 H19A . 0.9600 ?
    C19 H19B . 0.9600 ?
    C19 H19C . 0.9600 ?
loop_
    _geom_angle_atom_site_label_1
    _geom_angle_atom_site_label_2
    _geom_angle_atom_site_label_3
    _geom_angle_site_symmetry_1
    _geom_angle_site_symmetry_3
    _geom_angle
    _geom_angle_publ_flag
    O2 Co1 O2 . 2_656 180.00(2) ?
    O2 Co1 O5 . . 88.92(6) ?
    O2 Co1 O5 2_656 . 91.08(6) ?
    O2 Co1 O5 . 2_656 91.08(6) ?
    O2 Co1 O5 2_656 2_656 88.92(6) ?
    O5 Co1 O5 . 2_656 180.0 ?
    O2 Co1 N1 . 2_656 89.66(6) ?
    O2 Co1 N1 2_656 2_656 90.34(6) ?
    O5 Co1 N1 . 2_656 93.30(6) ?
    O5 Co1 N1 2_656 2_656 86.70(6) ?
    O2 Co1 N1 . . 90.34(6) ?
    O2 Co1 N1 2_656 . 89.66(6) ?
    O5 Co1 N1 . . 86.70(6) ?
    O5 Co1 N1 2_656 . 93.30(6) ?
    N1 Co1 N1 2_656 . 180.00(4) ?
    C7 O2 Co1 . . 129.93(13) ?
    Co1 O5 H5B . . 124.9 ?
    Co1 O5 H5C . . 98.0 ?
    H5B O5 H5C . . 111.6 ?
    C12 N1 C8 . . 116.32(18) ?
    C12 N1 Co1 . . 121.37(13) ?
    C8 N1 Co1 . . 122.16(14) ?
    O3 N2 C13 . . 126.83(17) ?
    O3 N2 C15 . . 121.29(17) ?
    C13 N2 C15 . . 111.73(17) ?
    O4 N3 C13 . . 126.87(19) ?
    O4 N3 C14 . . 121.14(17) ?
    C13 N3 C14 . . 111.63(18) ?
    C2 C1 C6 . . 118.9(2) ?
    C2 C1 C7 . . 120.6(2) ?
    C6 C1 C7 . . 120.5(2) ?
    C1 C2 C3 . . 120.5(2) ?
    C1 C2 H2A . . 119.8 ?
    C3 C2 H2A . . 119.8 ?
    C4 C3 C2 . . 120.1(3) ?
    C4 C3 H3A . . 120.0 ?
    C2 C3 H3A . . 120.0 ?
    C5 C4 C3 . . 119.8(3) ?
    C5 C4 H4A . . 120.1 ?
    C3 C4 H4A . . 120.1 ?
    C4 C5 C6 . . 120.7(3) ?
    C4 C5 H5A . . 119.7 ?
    C6 C5 H5A . . 119.7 ?
    C5 C6 C1 . . 120.1(2) ?
    C5 C6 H6A . . 120.0 ?
    C1 C6 H6A . . 120.0 ?
    O1 C7 O2 . . 124.8(2) ?
    O1 C7 C1 . . 117.8(2) ?
    O2 C7 C1 . . 117.39(18) ?
    N1 C8 C9 . . 123.77(19) ?
    N1 C8 H8A . . 118.1 ?
    C9 C8 H8A . . 118.1 ?
    C8 C9 C10 . . 119.56(18) ?
    C8 C9 H9A . . 120.2 ?
    C10 C9 H9A . . 120.2 ?
    C9 C10 C11 . . 116.72(19) ?
    C9 C10 C13 . . 122.29(18) ?
    C11 C10 C13 . . 120.96(18) ?
    C12 C11 C10 . . 119.33(19) ?
    C12 C11 H11A . . 120.3 ?
    C10 C11 H11A . . 120.3 ?
    N1 C12 C11 . . 124.29(19) ?
    N1 C12 H12A . . 117.9 ?
    C11 C12 H12A . . 117.9 ?
    N3 C13 N2 . . 108.43(18) ?
    N3 C13 C10 . . 125.64(19) ?
    N2 C13 C10 . . 125.87(18) ?
    N3 C14 C16 . . 110.0(2) ?
    N3 C14 C17 . . 105.2(2) ?
    C16 C14 C17 . . 110.6(2) ?
    N3 C14 C15 . . 100.66(16) ?
    C16 C14 C15 . . 115.4(2) ?
    C17 C14 C15 . . 114.1(2) ?
    N2 C15 C19 . . 106.03(18) ?
    N2 C15 C18 . . 109.42(19) ?
    C19 C15 C18 . . 110.5(2) ?
    N2 C15 C14 . . 100.80(16) ?
    C19 C15 C14 . . 114.0(2) ?
    C18 C15 C14 . . 115.2(2) ?
    C14 C16 H16A . . 109.5 ?
    C14 C16 H16B . . 109.5 ?
    H16A C16 H16B . . 109.5 ?
    C14 C16 H16C . . 109.5 ?
    H16A C16 H16C . . 109.5 ?
    H16B C16 H16C . . 109.5 ?
    C14 C17 H17A . . 109.5 ?
    C14 C17 H17B . . 109.5 ?
    H17A C17 H17B . . 109.5 ?
    C14 C17 H17C . . 109.5 ?
    H17A C17 H17C . . 109.5 ?
    H17B C17 H17C . . 109.5 ?
    C15 C18 H18A . . 109.5 ?
    C15 C18 H18B . . 109.5 ?
    H18A C18 H18B . . 109.5 ?
    C15 C18 H18C . . 109.5 ?
    H18A C18 H18C . . 109.5 ?
    H18B C18 H18C . . 109.5 ?
    C15 C19 H19A . . 109.5 ?
    C15 C19 H19B . . 109.5 ?
    H19A C19 H19B . . 109.5 ?
    C15 C19 H19C . . 109.5 ?
    H19A C19 H19C . . 109.5 ?
    H19B C19 H19C . . 109.5 ?
loop_
    _geom_torsion_atom_site_label_1
    _geom_torsion_atom_site_label_2
    _geom_torsion_atom_site_label_3
    _geom_torsion_atom_site_label_4
    _geom_torsion_site_symmetry_1
    _geom_torsion_site_symmetry_2
    _geom_torsion_site_symmetry_3
    _geom_torsion_site_symmetry_4
    _geom_torsion
    _geom_torsion_publ_flag
    O5 Co1 O2 C7 . . . . 164.30(17) ?
    O5 Co1 O2 C7 2_656 . . . -15.70(17) ?
    N1 Co1 O2 C7 2_656 . . . -102.40(17) ?
    N1 Co1 O2 C7 . . . . 77.60(17) ?
    O2 Co1 N1 C12 . . . . -118.25(17) ?
    O2 Co1 N1 C12 2_656 . . . 61.75(17) ?
    O5 Co1 N1 C12 . . . . 152.85(17) ?
    O5 Co1 N1 C12 2_656 . . . -27.15(17) ?
    O2 Co1 N1 C8 . . . . 57.16(17) ?
    O2 Co1 N1 C8 2_656 . . . -122.84(17) ?
    O5 Co1 N1 C8 . . . . -31.73(17) ?
    O5 Co1 N1 C8 2_656 . . . 148.27(17) ?
    C6 C1 C2 C3 . . . . -0.4(3) ?
    C7 C1 C2 C3 . . . . -179.7(2) ?
    C1 C2 C3 C4 . . . . 0.7(4) ?
    C2 C3 C4 C5 . . . . -0.5(4) ?
    C3 C4 C5 C6 . . . . 0.1(4) ?
    C4 C5 C6 C1 . . . . 0.3(4) ?
    C2 C1 C6 C5 . . . . -0.1(3) ?
    C7 C1 C6 C5 . . . . 179.2(2) ?
    Co1 O2 C7 O1 . . . . 2.6(3) ?
    Co1 O2 C7 C1 . . . . -177.94(12) ?
    C2 C1 C7 O1 . . . . -177.8(2) ?
    C6 C1 C7 O1 . . . . 2.8(3) ?
    C2 C1 C7 O2 . . . . 2.6(3) ?
    C6 C1 C7 O2 . . . . -176.73(19) ?
    C12 N1 C8 C9 . . . . 0.9(3) ?
    Co1 N1 C8 C9 . . . . -174.70(17) ?
    N1 C8 C9 C10 . . . . 0.1(4) ?
    C8 C9 C10 C11 . . . . -0.8(3) ?
    C8 C9 C10 C13 . . . . 177.2(2) ?
    C9 C10 C11 C12 . . . . 0.5(3) ?
    C13 C10 C11 C12 . . . . -177.5(2) ?
    C8 N1 C12 C11 . . . . -1.2(3) ?
    Co1 N1 C12 C11 . . . . 174.42(18) ?
    C10 C11 C12 N1 . . . . 0.5(4) ?
    O4 N3 C13 N2 . . . . 176.0(2) ?
    C14 N3 C13 N2 . . . . -10.9(2) ?
    O4 N3 C13 C10 . . . . -6.6(4) ?
    C14 N3 C13 C10 . . . . 166.5(2) ?
    O3 N2 C13 N3 . . . . 177.5(2) ?
    C15 N2 C13 N3 . . . . -7.0(2) ?
    O3 N2 C13 C10 . . . . 0.0(4) ?
    C15 N2 C13 C10 . . . . 175.55(19) ?
    C9 C10 C13 N3 . . . . 164.2(2) ?
    C11 C10 C13 N3 . . . . -17.9(3) ?
    C9 C10 C13 N2 . . . . -18.8(3) ?
    C11 C10 C13 N2 . . . . 159.2(2) ?
    O4 N3 C14 C16 . . . . -41.2(3) ?
    C13 N3 C14 C16 . . . . 145.3(2) ?
    O4 N3 C14 C17 . . . . 77.9(3) ?
    C13 N3 C14 C17 . . . . -95.7(2) ?
    O4 N3 C14 C15 . . . . -163.4(2) ?
    C13 N3 C14 C15 . . . . 23.1(2) ?
    O3 N2 C15 C19 . . . . 77.5(3) ?
    C13 N2 C15 C19 . . . . -98.3(2) ?
    O3 N2 C15 C18 . . . . -41.6(3) ?
    C13 N2 C15 C18 . . . . 142.5(2) ?
    O3 N2 C15 C14 . . . . -163.4(2) ?
    C13 N2 C15 C14 . . . . 20.7(2) ?
    N3 C14 C15 N2 . . . . -24.2(2) ?
    C16 C14 C15 N2 . . . . -142.5(2) ?
    C17 C14 C15 N2 . . . . 87.9(2) ?
    N3 C14 C15 C19 . . . . 88.9(2) ?
    C16 C14 C15 C19 . . . . -29.4(3) ?
    C17 C14 C15 C19 . . . . -159.0(2) ?
    N3 C14 C15 C18 . . . . -141.8(2) ?
    C16 C14 C15 C18 . . . . 99.9(3) ?
    C17 C14 C15 C18 . . . . -29.8(3) ?
loop_
    _geom_hbond_atom_site_label_D
    _geom_hbond_atom_site_label_H
    _geom_hbond_atom_site_label_A
    _geom_hbond_site_symmetry_A
    _geom_hbond_distance_DH
    _geom_hbond_distance_HA
    _geom_hbond_distance_DA
    _geom_hbond_angle_DHA
    O5 H5B O1 1_455 0.87 2.06 2.857(2) 152.1
    O5 H5C O1 2_656 0.88 1.78 2.635(2) 164.8
_iucr_refine_instructions_details
;
TITL    090630d                in P-1
CELL  0.71073    6.7780   11.3381   12.9109    87.903    88.622    79.088
ZERR 1           0.0010    0.0013    0.0015     0.002     0.002     0.001
LATT  1
SFAC    C   H   N   O   CO
UNIT    38  46   6  10   1
MERG    2
L.S.    10
BOND $H
BOND
EQIV $1 x-1, y, z
HTAB O5 O1_$1
EQIV $2 -x+1, -y, -z+1
HTAB O5 O1_$2
EQIV $3 1-x,-y,-z+2
HTAB C9 O3_$3
ACTA 50
DFIX 0.88 0.01 O5 H5B
DFIX 0.88 0.01 O5 H5C
SIZE 0.49  0.40  0.38
FMAP    2
PLAN    3
WGHT    0.063300    0.103800
FVAR       0.68009
CO1   5    0.500000    0.000000    0.500000    10.50000    0.02735    0.03944 =
         0.02958   -0.00383   -0.00111   -0.00598
O1    4    0.844522    0.173159    0.518746    11.00000    0.03179    0.05544 =
         0.08126   -0.02170    0.00548   -0.00771
O2    4    0.520750    0.168696    0.547040    11.00000    0.03334    0.04187 =
         0.04473   -0.00805    0.00010   -0.00776
O3    4    0.754549   -0.061067    1.040694    11.00000    0.06804    0.06046 =
         0.04246   -0.01428   -0.00843    0.02554
O4    4    1.130767   -0.380912    0.870864    11.00000    0.08088    0.05566 =
         0.05143   -0.00957    0.00133    0.02476
O5    4    0.211332    0.018761    0.577224    11.00000    0.02987    0.04900 =
         0.04007   -0.00619   -0.00063   -0.00641
AFIX   3
H5B   2    0.116228    0.082399    0.572674    11.00000   -1.20000
H5C   2    0.173649   -0.044380    0.552398    11.00000   -1.20000
AFIX   0
N1    3    0.627535   -0.078741    0.645315    11.00000    0.03158    0.04036 =
         0.03152   -0.00331   -0.00085   -0.00527
N2    3    0.879949   -0.156293    1.021041    11.00000    0.03874    0.04203 =
         0.03286   -0.00318   -0.00569    0.00333
N3    3    1.064038   -0.305289    0.939176    11.00000    0.03864    0.04085 =
         0.03694   -0.00056    0.00133    0.00482
C1    1    0.639255    0.342494    0.591806    11.00000    0.04146    0.03941 =
         0.02804   -0.00022   -0.00503   -0.00666
C2    1    0.453754    0.395944    0.630033    11.00000    0.04699    0.04657 =
         0.04716   -0.00683    0.00192   -0.00732
AFIX  43
H2A   2    0.347282    0.354877    0.629954    11.00000   -1.20000
AFIX   0
C3    1    0.424580    0.510546    0.668640    11.00000    0.06730    0.05382 =
         0.06157   -0.01549    0.00425    0.00220
AFIX  43
H3A   2    0.299208    0.545719    0.695023    11.00000   -1.20000
AFIX   0
C4    1    0.580242    0.572087    0.667982    11.00000    0.09486    0.04060 =
         0.05944   -0.00903   -0.01527   -0.01169
AFIX  43
H4A   2    0.560458    0.649244    0.693340    11.00000   -1.20000
AFIX   0
C5    1    0.764822    0.519613    0.629892    11.00000    0.07765    0.05125 =
         0.06691   -0.00522   -0.00888   -0.02831
AFIX  43
H5A   2    0.870361    0.561449    0.629555    11.00000   -1.20000
AFIX   0
C6    1    0.795965    0.405412    0.592022    11.00000    0.04820    0.05326 =
         0.05232   -0.00376   -0.00248   -0.01573
AFIX  43
H6A   2    0.922213    0.370459    0.566569    11.00000   -1.20000
AFIX   0
C7    1    0.671049    0.218753    0.549543    11.00000    0.03338    0.04120 =
         0.03268   -0.00115   -0.00489   -0.00531
C8    1    0.544374   -0.045519    0.737358    11.00000    0.02973    0.05062 =
         0.03756   -0.00650   -0.00131    0.00297
AFIX  43
H8A   2    0.422320    0.008215    0.738143    11.00000   -1.20000
AFIX   0
C9    1    0.629035   -0.086270    0.830802    11.00000    0.03333    0.05348 =
         0.03028   -0.00719    0.00294    0.00043
AFIX  43
H9A   2    0.564652   -0.060288    0.892566    11.00000   -1.20000
AFIX   0
C10   1    0.811806   -0.166699    0.832350    11.00000    0.03429    0.03429 =
         0.03091   -0.00164   -0.00001   -0.00443
C11   1    0.897448   -0.202460    0.736497    11.00000    0.03641    0.04344 =
         0.03886   -0.00272    0.00265    0.00515
AFIX  43
H11A  2    1.018916   -0.256533    0.732994    11.00000   -1.20000
AFIX   0
C12   1    0.800665   -0.157050    0.647433    11.00000    0.04270    0.04515 =
         0.03096   -0.00344    0.00504   -0.00021
AFIX  43
H12A  2    0.859923   -0.182667    0.584422    11.00000   -1.20000
AFIX   0
C13   1    0.913821   -0.209204    0.928526    11.00000    0.03196    0.03726 =
         0.03532   -0.00196   -0.00070   -0.00161
C14   1    1.167054   -0.306974    1.041197    11.00000    0.03354    0.04574 =
         0.04437    0.00494   -0.00754   -0.00199
C15   1    1.000211   -0.229399    1.105557    11.00000    0.03895    0.04766 =
         0.03604    0.00303   -0.01029   -0.00249
C16   1    1.232556   -0.435043    1.081105    11.00000    0.06051    0.05914 =
         0.06146    0.01300   -0.00721    0.00943
AFIX  33
H16A  2    1.336750   -0.476054    1.036549    11.00000   -1.50000
H16B  2    1.120016   -0.475322    1.082060    11.00000   -1.50000
H16C  2    1.282518   -0.435119    1.150060    11.00000   -1.50000
AFIX   0
C17   1    1.349278   -0.248688    1.017761    11.00000    0.03708    0.07802 =
         0.09365    0.00586    0.00034   -0.01180
AFIX  33
H17A  2    1.304999   -0.167399    0.992797    11.00000   -1.50000
H17B  2    1.432916   -0.293107    0.965904    11.00000   -1.50000
H17C  2    1.424518   -0.248902    1.079844    11.00000   -1.50000
AFIX   0
C18   1    1.072332   -0.145278    1.179716    11.00000    0.07354    0.07196 =
         0.05494   -0.01313   -0.02330   -0.00683
AFIX  33
H18A  2    0.959298   -0.101994    1.217390    11.00000   -1.50000
H18B  2    1.137838   -0.089447    1.140890    11.00000   -1.50000
H18C  2    1.165207   -0.191501    1.227497    11.00000   -1.50000
AFIX   0
C19   1    0.858127   -0.300455    1.161474    11.00000    0.04818    0.07508 =
         0.04794    0.01308    0.00412   -0.00378
AFIX  33
H19A  2    0.759108   -0.246826    1.200188    11.00000   -1.50000
H19B  2    0.933051   -0.359481    1.207894    11.00000   -1.50000
H19C  2    0.792581   -0.339886    1.111617    11.00000   -1.50000
HKLF      4
REM     090630d                in P-1
REM R1 =  0.0412 for   3229 Fo > 4sig(Fo)  and  0.0638 for all   4321 data
REM    250 parameters refined using      2 restraints
END
WGHT      0.0536      0.1776
REM Highest difference peak  0.422,  deepest hole -0.275,  1-sigma level  0.051
Q1    1   0.4470  0.0751  0.4794  11.00000  0.05    0.30
Q2    1   0.4404 -0.0239  0.5564  11.00000  0.05    0.29
Q3    1   0.4686 -0.0761  0.4647  11.00000  0.05    0.26
;
data_global
_journal_date_recd_electronic     2012-03-06
_journal_date_accepted     2012-03-21
_journal_name_full     'Acta Crystallographica, Section E'
_journal_year     2012
_journal_volume     68
_journal_issue      4
_journal_page_first     m506
_journal_page_last     m506
_journal_paper_category     QM
_journal_paper_doi     10.1107/S1600536812012251
_journal_coeditor_code     WM2601
_publ_contact_author_name     'Kun-miao Wang'
_publ_contact_author_address
;
Key Lab of Tobacco Chemistry of Yunnan,
Yunnan Academy of Tobacco Science,
Kunming 650106, China
;
_publ_contact_author_email     'wangkunmiao@163.com'
_publ_contact_author_fax     '+86-871-8312736'
_publ_contact_author_phone     '+86-871-8312736'
_publ_section_title
;\
Diaquabis(benzoato-\k<i>O</i>)bis[4,4,5,5-tetramethyl-2-(pyridin-4-yl-\
\k<i>N</i>)imidazoline-1-oxyl 3-oxide]cobalt(II)
;
loop_
    _publ_author_name
    _publ_author_footnote
    _publ_author_address
    'Kun-Miao Wang' .
;
Key Lab of Tobacco Chemistry of Yunnan,
Yunnan Academy of Tobacco Science,
Kunming 650106, People's Republic of China
;
    'Jie Zhou' .
;
School of Chemical Science and Engineering, Yunnan University
Kunming 650091, People's Republic of China
;
    'Fen-Hua Qian' .
;
School of Chemical Science and Engineering, Yunnan University
Kunming 650091, People's Republic of China
;
    'Jing Liu' .
;
School of Chemical Science and Engineering, Yunnan University
Kunming 650091, People's Republic of China
;
