# Supplementary material for: Diaqua­bis­(benzoato-κO)bis­[4,4,5,5-tetra­methyl-2-(pyridin-4-yl-κN)imidazoline-1-oxyl 3-oxide]cobalt(II)
Source: Acta Crystallogr Sect E Struct Rep Online. 2012 Mar 31;68(Pt 4):m506. doi: 10.1107/S1600536812012251 (PMC3343890; doi:10.1107/S1600536812012251)
Supplement: Supplementary file 2 [file e-68-0m506-Isup2.hkl]

# 
# h,k,l, Fc-squared, Fo-squared, sigma(Fo-squared) and status flag 
# 
data_I
_shelx_title '    090630d                in P-1' 
_shelx_refln_list_code          4 
_shelx_F_calc_maximum      144.56 
_exptl_crystal_F_000       423.00 
_reflns_d_resolution_high  0.7480 
 
loop_ 
 _symmetry_equiv_pos_as_xyz 
 'x, y, z' 
 '-x, -y, -z' 
 
_cell_length_a     6.7780 
_cell_length_b    11.3381 
_cell_length_c    12.9109 
_cell_angle_alpha  87.903 
_cell_angle_beta   88.622 
_cell_angle_gamma  79.088 
 
_shelx_F_squared_multiplier     1.000 
 
loop_ 
 _refln_index_h 
 _refln_index_k 
 _refln_index_l 
 _refln_F_squared_calc 
 _refln_F_squared_meas 
 _refln_F_squared_sigma 
 _refln_observed_status 
   1   0   0       21.14       27.50      2.41 o 
   2   0   0       33.57       35.12      1.29 o 
   3   0   0     3305.20     3568.24     33.03 o 
   4   0   0        6.00        7.76      1.40 o 
   5   0   0       17.14       17.19      2.62 o 
   6   0   0      178.67      186.80     10.49 o 
   7   0   0      211.82      223.06     12.86 o 
  -8   1   0       22.75       24.78      7.50 o 
  -7   1   0      342.83      326.02     15.05 o 
  -6   1   0       87.47       84.80      7.83 o 
  -5   1   0       26.39       25.24      2.91 o 
  -4   1   0       53.23       45.76      2.26 o 
  -3   1   0      480.73      476.70     13.16 o 
  -2   1   0      773.00      816.01      8.65 o 
  -1   1   0      592.27      621.95     12.16 o 
   0   1   0     2100.20     2169.96     29.47 o 
   1   1   0      158.96      177.79      4.06 o 
   2   1   0       59.30       57.81      2.69 o 
   3   1   0      573.22      607.37      6.60 o 
   4   1   0      498.39      522.64      6.57 o 
   5   1   0      259.88      252.90      6.73 o 
   6   1   0      205.17      212.23     11.39 o 
   7   1   0       11.23        6.98      5.45 o 
   8   1   0       65.12       61.88      9.45 o 
  -8   2   0        2.76       -0.52      5.60 o 
  -7   2   0      137.26      129.53     10.14 o 
  -6   2   0       54.76       53.58      7.16 o 
  -5   2   0        6.59        4.83      2.18 o 
  -4   2   0      879.72      936.35     10.15 o 
  -3   2   0      492.07      497.55      6.03 o 
  -2   2   0      262.36      215.87      3.22 o 
  -1   2   0      246.74      255.58      4.34 o 
   0   2   0       12.10        9.07      0.88 o 
   1   2   0    20897.71    20550.91    184.16 o 
   2   2   0      600.48      625.45     11.74 o 
   3   2   0      488.86      519.96     11.33 o 
   4   2   0     1084.03     1187.43     12.96 o 
   5   2   0       64.21       57.33      3.74 o 
   6   2   0      224.69      213.34      7.78 o 
   7   2   0        7.91       -0.97      4.39 o 
   8   2   0       74.94       80.28     10.03 o 
  -7   3   0        7.91       13.53      6.38 o 
  -6   3   0       97.54      104.58      8.43 o 
  -5   3   0       14.91        9.74      2.63 o 
  -4   3   0      105.90       93.03      4.18 o 
  -3   3   0        1.15        4.37      1.40 o 
  -2   3   0      939.94      976.68     12.50 o 
  -1   3   0       49.31       51.13      2.19 o 
   0   3   0      109.96      126.30      3.93 o 
   1   3   0     3261.97     3355.92     62.35 o 
   2   3   0     4312.89     4552.17     42.11 o 
   3   3   0      261.26      274.63      8.39 o 
   4   3   0      392.62      394.93     11.22 o 
   5   3   0        9.03       14.08      3.52 o 
   6   3   0       11.09       11.92      3.07 o 
   7   3   0      135.15      134.24     10.23 o 
   8   3   0       30.83       42.31      8.67 o 
  -7   4   0       15.49       29.36      7.33 o 
  -6   4   0       22.23       20.43      5.77 o 
  -5   4   0       34.78       35.16      3.79 o 
  -4   4   0      163.71      168.29      5.68 o 
  -3   4   0      160.20      144.11      4.87 o 
  -2   4   0       52.47       61.27      3.56 o 
  -1   4   0        7.10        3.78      0.80 o 
   0   4   0       86.37       83.18      2.61 o 
   1   4   0     1780.57     1667.71     17.25 o 
   2   4   0     1348.17     1340.06     14.28 o 
   3   4   0      176.95      192.97      7.39 o 
   4   4   0     1072.62     1027.90     20.73 o 
   5   4   0       50.28       58.48      6.01 o 
   6   4   0       55.31       61.30      6.44 o 
   7   4   0       66.70       70.24      5.87 o 
   8   4   0       19.71       11.96      6.21 o 
  -7   5   0       27.48       35.48      8.19 o 
  -6   5   0       39.02       35.38      4.59 o 
  -5   5   0       48.17       44.46      4.45 o 
  -4   5   0      131.34      116.25      7.11 o 
  -3   5   0      365.15      377.73      8.32 o 
  -2   5   0      123.01       90.90      3.81 o 
  -1   5   0       10.52       19.16      3.34 o 
   0   5   0     1732.79     1747.82     18.73 o 
   1   5   0      448.66      426.31      6.99 o 
   2   5   0      431.23      431.27      6.80 o 
   3   5   0     2109.39     2180.42     29.57 o 
   5   5   0      360.25      367.66     12.63 o 
   6   5   0      133.22      124.62      8.52 o 
   7   5   0       42.35       46.55      5.79 o 
   8   5   0        4.99       12.06      6.18 o 
  -7   6   0       19.07       32.69      8.00 o 
  -6   6   0       75.54       78.33     13.00 o 
  -5   6   0       10.64        6.03      2.81 o 
  -4   6   0       41.32       36.45      4.49 o 
  -3   6   0      733.19      728.22     12.75 o 
  -2   6   0      203.44      214.21     13.29 o 
  -1   6   0       27.99       46.92      6.21 o 
   0   6   0      907.57      978.70     12.71 o 
   1   6   0       21.25       25.62      2.97 o 
   2   6   0       77.30       65.27      3.08 o 
   3   6   0     2363.17     2295.47     23.92 o 
   4   6   0      130.53      137.77      7.87 o 
   5   6   0      599.98      601.86     17.21 o 
   6   6   0       96.16       88.90      7.93 o 
   7   6   0       32.98       26.62      6.21 o 
   8   6   0       19.26       25.20      5.05 o 
  -6   7   0       28.94       31.02      4.87 o 
  -5   7   0       13.32       17.12      3.85 o 
  -4   7   0      101.65      108.68     12.35 o 
  -3   7   0      989.91      994.60     16.16 o 
  -2   7   0      344.05      338.78     11.80 o 
  -1   7   0       46.78       47.59      6.94 o 
   0   7   0       92.61       78.78      6.46 o 
   1   7   0      211.44      204.81      5.41 o 
   2   7   0        5.48        5.35      2.68 o 
   3   7   0      462.19      471.57     13.82 o 
   4   7   0      354.97      331.49     12.43 o 
   5   7   0       43.31       44.37      6.38 o 
   6   7   0       20.87       23.00      5.60 o 
   7   7   0        7.83        8.69      5.71 o 
   8   7   0       18.14       22.96      4.94 o 
  -6   8   0       18.94       20.65      4.80 o 
  -5   8   0       19.30       11.47      6.01 o 
  -4   8   0        0.60       -1.07      2.71 o 
  -3   8   0       38.93       40.21      6.12 o 
  -2   8   0       38.07       42.33      5.71 o 
  -1   8   0       67.46       65.18      3.56 o 
   0   8   0       31.60       37.25      3.23 o 
   1   8   0      196.33      204.26      6.98 o 
   2   8   0      307.15      265.41      6.62 o 
   3   8   0        2.61        1.58      3.35 o 
   4   8   0      352.76      305.46     12.19 o 
   5   8   0       13.88       11.78      4.65 o 
   6   8   0       39.88       38.90      6.81 o 
   7   8   0       70.94       81.73      9.45 o 
   8   8   0       21.97       29.97      8.28 o 
  -6   9   0       11.89        8.35      6.51 o 
  -5   9   0        0.82       -1.38      4.61 o 
  -4   9   0        0.19       -2.10      4.39 o 
  -3   9   0        0.75       -0.24      4.39 o 
  -2   9   0      261.41      242.35     11.29 o 
  -1   9   0       36.69       37.92      5.73 o 
   0   9   0       16.58       16.41      2.75 o 
   1   9   0       71.61       65.25      4.04 o 
   2   9   0        5.94        3.36      2.25 o 
   3   9   0      512.11      475.88     15.03 o 
   4   9   0      145.01      128.36      8.82 o 
   5   9   0      128.53      113.31      8.73 o 
   6   9   0        8.31       11.42      5.21 o 
   7   9   0       85.43       90.01     10.46 o 
  -5  10   0       13.74        6.18      6.42 o 
  -4  10   0        5.37        8.56      5.36 o 
  -3  10   0        1.90        3.37      4.24 o 
  -2  10   0      155.10      161.33     10.16 o 
  -1  10   0       62.28       61.32      7.09 o 
   0  10   0       86.16       83.39      6.98 o 
   1  10   0        2.93        0.88      2.71 o 
   2  10   0       22.75       23.40      3.38 o 
   3  10   0      173.56      157.14      9.41 o 
   4  10   0       58.89       68.43      8.43 o 
   5  10   0       80.39       75.78      9.08 o 
   6  10   0       46.96       41.14      7.61 o 
   7  10   0       22.72       14.25      7.35 o 
  -4  11   0        5.43       11.42      6.31 o 
  -3  11   0       27.31       44.19      7.52 o 
  -2  11   0        3.64        5.58      5.53 o 
  -1  11   0       89.16       98.33      8.89 o 
   0  11   0        2.75       -2.42      4.45 o 
   1  11   0       51.49       57.48      4.96 o 
   2  11   0       13.13       10.36      4.50 o 
   3  11   0       35.15       31.33      6.70 o 
   4  11   0        1.69       -4.73      4.95 o 
   5  11   0       53.50       46.98      7.83 o 
   6  11   0       39.68       28.30      7.39 o 
  -3  12   0        1.59        1.56      6.25 o 
  -2  12   0        9.46       15.22      6.51 o 
  -1  12   0      104.32      112.39      9.69 o 
   0  12   0      103.02      119.56      9.49 o 
   1  12   0      109.92      122.07      8.67 o 
   2  12   0        2.34       -0.80      4.65 o 
   3  12   0       67.51       67.65      8.52 o 
   4  12   0        6.13        3.91      5.25 o 
   5  12   0        2.34        0.17      5.71 o 
   6  12   0       21.63       24.30      8.09 o 
  -2  13   0        4.72        6.59      6.29 o 
  -1  13   0        1.90        3.70      5.30 o 
   0  13   0       97.74      119.43      9.73 o 
   1  13   0        1.43        1.84      5.19 o 
   2  13   0       15.16        7.31      5.86 o 
   3  13   0        0.93       -2.53      5.47 o 
   4  13   0       11.94        8.61      6.62 o 
   5  13   0        8.49       14.01      7.57 o 
  -1  14   0        2.33        5.19      6.79 o 
   0  14   0       24.95       22.59      7.20 o 
   3  14   0        3.08       -5.73      5.73 o 
   4  14   0        5.00       -5.49      6.23 o 
  -4 -14   1        2.84       -6.05      6.05 o 
  -3 -14   1        7.91       -3.26      5.36 o 
   0 -14   1        4.48       12.28      6.29 o 
   1 -14   1        0.10       -6.08      6.08 o 
  -5 -13   1       20.98       18.14      7.70 o 
  -4 -13   1        9.62        6.21      5.86 o 
  -3 -13   1        3.22       -4.61      5.19 o 
  -1 -13   1       69.73       98.59      9.73 o 
   0 -13   1        0.11        3.05      5.17 o 
   1 -13   1       39.04       48.15      8.61 o 
   2 -13   1        5.15        8.02      6.53 o 
  -6 -12   1        0.61       -5.97      5.97 o 
  -5 -12   1        0.25       -2.31      5.82 o 
  -4 -12   1       55.23       61.32      9.08 o 
  -3 -12   1       26.82       24.13      6.55 o 
  -2 -12   1       30.98       28.00      5.82 o 
  -1 -12   1       99.43      106.46      8.78 o 
   0 -12   1      106.71      141.05      9.82 o 
   1 -12   1        0.13       -4.76      4.76 o 
   2 -12   1        6.76        4.56      5.58 o 
   3 -12   1      102.71      131.20     12.58 o 
  -6 -11   1       45.89       49.27      8.52 o 
  -5 -11   1        0.37       -5.06      5.10 o 
  -4 -11   1       70.05       81.83      9.45 o 
  -3 -11   1       95.75      106.22      8.52 o 
  -2 -11   1       21.46       23.37      5.41 o 
  -1 -11   1      104.10      108.18      5.67 o 
   0 -11   1       84.18       84.15      7.65 o 
   1 -11   1        0.22       -3.78      4.43 o 
   2 -11   1       58.36       62.70      8.30 o 
   3 -11   1       22.24       33.43      7.61 o 
   4 -11   1        9.08        9.36      6.21 o 
  -7 -10   1       21.79       19.72      7.26 o 
  -6 -10   1       36.13       25.47      6.79 o 
  -5 -10   1        3.97       -0.97      4.39 o 
  -4 -10   1      100.44      109.23      9.02 o 
  -3 -10   1       10.36        6.51      4.26 o 
  -2 -10   1       63.85       63.72      4.61 o 
  -1 -10   1       66.15       70.22      4.55 o 
   0 -10   1      262.16      264.40     11.24 o 
   1 -10   1       36.80       44.32      6.64 o 
   2 -10   1        4.40        6.21      4.43 o 
   3 -10   1       56.97       62.92      8.04 o 
   4 -10   1       23.60       22.38      6.68 o 
   5 -10   1        2.06       -0.41      6.05 o 
  -7  -9   1       30.74       30.49      7.93 o 
  -6  -9   1       15.15       17.23      5.79 o 
  -5  -9   1       46.47       40.78      6.77 o 
  -4  -9   1       37.56       25.32      5.69 o 
  -3  -9   1       27.57       17.60      4.73 o 
  -2  -9   1       51.79       53.40      4.90 o 
  -1  -9   1      124.30      116.77      5.04 o 
   0  -9   1      114.17      121.76      5.04 o 
   1  -9   1        3.67       -1.19      3.29 o 
   2  -9   1       13.96        8.37      4.45 o 
   3  -9   1        6.56       -2.05      4.17 o 
   4  -9   1        0.59       -3.63      3.87 o 
   5  -9   1       48.44       59.00      5.93 o 
   6  -9   1        0.14       -1.38      5.66 o 
  -8  -8   1       14.82        8.43      7.20 o 
  -7  -8   1       59.91       73.32      9.30 o 
  -6  -8   1       25.69       10.44      5.02 o 
  -5  -8   1       70.12       57.27      7.11 o 
  -4  -8   1        0.37       -1.17      3.65 o 
  -3  -8   1       96.19      103.13      7.44 o 
  -2  -8   1       48.55       50.57      3.59 o 
  -1  -8   1        0.79       -1.62      1.62 o 
   0  -8   1      440.31      466.38     13.44 o 
   1  -8   1      145.70      138.96      8.17 o 
   2  -8   1        1.51        0.97      3.16 o 
   3  -8   1      203.17      198.96     10.31 o 
   4  -8   1      259.09      258.50     11.53 o 
   5  -8   1       11.81        8.82      3.78 o 
   6  -8   1        0.44       -0.37      3.75 o 
  -8  -7   1       22.04       29.20      5.32 o 
  -7  -7   1       57.23       48.08      7.89 o 
  -6  -7   1        2.15        3.61      4.04 o 
  -5  -7   1      236.54      228.92     10.90 o 
  -4  -7   1      286.68      280.27     11.57 o 
  -3  -7   1        1.47       -2.85      2.94 o 
  -2  -7   1       20.48       24.94      5.05 o 
  -1  -7   1       40.11       35.19      2.81 o 
   0  -7   1       33.22       22.28      2.42 o 
   1  -7   1      236.24      197.98      5.13 o 
   2  -7   1      155.44      167.52      8.65 o 
   3  -7   1      547.57      556.38     11.51 o 
   4  -7   1       37.52       45.18      4.72 o 
   5  -7   1        2.99        1.38      3.00 o 
   6  -7   1       83.61      100.19      6.70 o 
  -8  -6   1       40.33       51.76      5.95 o 
  -7  -6   1      119.62      128.06      9.92 o 
  -6  -6   1      302.06      282.33     12.19 o 
  -5  -6   1        0.40        1.77      3.52 o 
  -4  -6   1     1073.23     1093.30     23.33 o 
  -3  -6   1       10.67        0.42      6.64 o 
  -2  -6   1       56.83       53.26      2.79 o 
  -1  -6   1      324.71      308.31      6.19 o 
   0  -6   1      778.85      793.69     11.04 o 
   1  -6   1     1906.49     2029.57     33.26 o 
   2  -6   1      171.93      166.51      8.19 o 
   3  -6   1       55.76       58.04      4.08 o 
   4  -6   1      294.83      307.94      8.77 o 
   5  -6   1        0.34       -0.42      2.50 o 
   6  -6   1       11.39        8.93      6.14 o 
   7  -6   1       28.39       25.15      7.13 o 
  -8  -5   1        3.39        4.54      5.86 o 
  -7  -5   1       69.38       76.43      5.99 o 
  -6  -5   1      390.62      384.81     13.99 o 
  -5  -5   1        0.98        0.15      3.18 o 
  -4  -5   1      682.60      727.26     17.40 o 
  -3  -5   1     2097.25     2187.20     22.27 o 
  -2  -5   1      303.32      286.81      5.46 o 
  -1  -5   1      393.99      380.88      6.47 o 
   0  -5   1     1187.92     1227.06     16.81 o 
   1  -5   1      117.43      149.85      5.79 o 
   2  -5   1        7.23        7.23      1.64 o 
   3  -5   1      294.60      282.65      7.16 o 
   4  -5   1      195.60      196.32      6.48 o 
   5  -5   1       16.54       16.22      3.35 o 
   6  -5   1       80.50       80.43      9.26 o 
   7  -5   1       27.67       23.98      6.90 o 
  -8  -4   1       12.34        8.30      6.51 o 
  -7  -4   1       88.37       93.23      5.83 o 
  -6  -4   1      137.76      149.10      6.49 o 
  -5  -4   1       62.63       62.35      6.01 o 
  -4  -4   1       27.69       32.86      4.50 o 
  -3  -4   1     2473.06     2496.15     37.94 o 
  -2  -4   1     1575.30     1692.86     17.52 o 
  -1  -4   1      189.20      176.30      3.84 o 
   0  -4   1      301.25      264.45      4.70 o 
   1  -4   1       48.83       56.47      1.76 o 
   2  -4   1      206.11      211.91      5.32 o 
   3  -4   1      148.65      154.04      5.05 o 
   4  -4   1       83.29       77.97      4.26 o 
   5  -4   1      218.05      229.01      7.37 o 
   6  -4   1       36.51       28.78      6.14 o 
   7  -4   1        1.71       -4.56      4.56 o 
  -8  -3   1        5.68        3.11      5.51 o 
  -7  -3   1      127.01      114.23      6.23 o 
  -6  -3   1       19.23       20.06      3.50 o 
  -5  -3   1      176.67      183.61      6.22 o 
  -4  -3   1      405.51      399.75     11.31 o 
  -3  -3   1      236.68      216.34      7.42 o 
  -2  -3   1     2191.54     2254.36     21.84 o 
  -1  -3   1     1764.05     1832.43     18.09 o 
   0  -3   1      286.68      285.20      4.50 o 
   1  -3   1      649.03      665.04      6.51 o 
   2  -3   1      404.74      503.46      9.71 o 
   3  -3   1        1.85       -0.16      1.30 o 
   4  -3   1      331.91      364.92      8.16 o 
   5  -3   1      141.74      157.62      5.96 o 
   6  -3   1       53.01       40.24      6.85 o 
   7  -3   1      100.62      108.28      9.66 o 
   8  -3   1       15.19        8.50      6.64 o 
  -8  -2   1        9.40        8.22      5.97 o 
  -7  -2   1        9.36        7.07      5.06 o 
  -6  -2   1       24.56       13.98      3.16 o 
  -5  -2   1      118.67      114.68      4.88 o 
  -4  -2   1      115.51      110.13      2.53 o 
  -3  -2   1       12.89        7.57      0.85 o 
  -1  -2   1     3212.57     3421.81     31.17 o 
   0  -2   1     1670.61     1645.10     29.49 o 
   1  -2   1      306.98      326.45      5.04 o 
   2  -2   1      122.97      120.97      3.46 o 
   3  -2   1      697.77      702.26      7.44 o 
   4  -2   1      310.45      359.53      8.53 o 
   5  -2   1      162.33      162.32      8.45 o 
   6  -2   1      132.54      135.39      9.73 o 
   7  -2   1       33.12       36.93      7.24 o 
   8  -2   1       14.91        6.57      7.03 o 
  -8  -1   1       29.48       29.86      7.89 o 
  -7  -1   1       51.73       44.02      7.26 o 
  -6  -1   1      270.57      271.78      7.79 o 
  -5  -1   1      191.96      194.99      5.99 o 
  -4  -1   1      400.50      460.12      6.12 o 
  -3  -1   1     3238.54     3517.54     27.58 o 
  -2  -1   1     1083.45     1292.45     13.02 o 
  -1  -1   1      100.46      116.28      2.01 o 
   0  -1   1      531.21      542.73      8.06 o 
   1  -1   1      176.83      192.70      3.32 o 
   3  -1   1       10.61       15.76      2.32 o 
   4  -1   1      447.68      422.82      5.98 o 
   5  -1   1       67.16       71.14      4.04 o 
   6  -1   1      423.36      429.63     15.91 o 
   7  -1   1        7.78       17.66      6.33 o 
   8  -1   1       32.65       28.84      8.13 o 
  -8   0   1       54.16       35.11      7.87 o 
  -7   0   1       88.77      107.69      9.64 o 
  -6   0   1       82.18       66.05      7.44 o 
  -5   0   1        2.07       -0.31      1.88 o 
  -4   0   1      597.07      667.68      8.00 o 
  -3   0   1     1623.19     1795.71     15.51 o 
  -2   0   1      930.02     1019.43      9.14 o 
  -1   0   1    20190.86    20716.85    449.21 o 
   0   0   1      205.99      223.54      4.04 o 
   1   0   1     2630.15     2841.48     35.17 o 
   2   0   1       50.48       58.84      1.60 o 
   3   0   1      569.51      606.31      6.85 o 
   4   0   1      380.96      384.42      7.65 o 
   5   0   1       45.83       41.95      3.41 o 
   6   0   1      475.42      510.97     17.30 o 
   7   0   1       78.45       84.99      9.32 o 
   8   0   1        1.40       -1.38      5.71 o 
  -8   1   1       20.93       23.44      7.05 o 
  -7   1   1      154.07      136.77     10.25 o 
  -6   1   1      316.04      314.56     13.34 o 
  -5   1   1        7.26        4.01      1.97 o 
  -4   1   1       80.97       69.78      2.65 o 
  -3   1   1     3708.04     4298.36     33.23 o 
  -2   1   1      210.65      175.96      2.86 o 
  -1   1   1      847.48      926.89      7.93 o 
   0   1   1      655.67      647.20      9.51 o 
   1   1   1       89.46       94.36      1.78 o 
   2   1   1      288.21      315.90      7.26 o 
   3   1   1       39.19       46.63      5.42 o 
   4   1   1        8.86        3.89      2.53 o 
   5   1   1      313.48      298.47      7.26 o 
   6   1   1        0.50       -0.50      3.83 o 
   7   1   1       90.52      108.30     10.59 o 
   8   1   1        1.45        1.90      5.64 o 
  -8   2   1        1.45       -3.50      6.05 o 
  -7   2   1      148.48      144.38     10.55 o 
  -6   2   1      249.25      258.26     12.22 o 
  -5   2   1        0.44       -1.02      1.90 o 
  -4   2   1       70.26       55.70      2.96 o 
  -3   2   1      891.40     1003.75     12.61 o 
  -2   2   1       30.90       29.50      1.42 o 
  -1   2   1     1895.09     1893.42     31.17 o 
   0   2   1     8552.32     8648.97    106.03 o 
   1   2   1      143.91      147.37      2.60 o 
   2   2   1      658.22      715.59      8.02 o 
   3   2   1      113.46      104.98      2.39 o 
   4   2   1        0.86       -0.55      1.33 o 
   5   2   1       42.19       40.96      5.29 o 
   6   2   1        0.99       -2.38      2.38 o 
   7   2   1      122.31      129.79     10.12 o 
  -8   3   1       21.57       12.73      6.75 o 
  -7   3   1       40.33       36.11      7.05 o 
  -6   3   1       37.66       36.82      6.42 o 
  -5   3   1        5.80        7.65      2.59 o 
  -4   3   1        1.29       -0.56      1.75 o 
  -3   3   1      101.65      146.62      3.17 o 
  -2   3   1     3105.33     3385.00     35.93 o 
  -1   3   1        9.05       10.44      1.31 o 
   0   3   1      466.19      457.82      8.86 o 
   1   3   1     7118.20     7151.02     78.87 o 
   2   3   1      381.12      417.76      5.52 o 
   3   3   1        2.83        9.19      2.31 o 
   4   3   1       31.03       24.28      3.61 o 
   5   3   1       18.99       21.99      4.35 o 
   6   3   1       72.94       74.69      4.84 o 
   7   3   1       71.04       64.80      8.45 o 
   8   3   1      139.49      142.98     11.44 o 
  -7   4   1        0.21        0.26      4.41 o 
  -6   4   1      102.70      110.31      8.95 o 
  -5   4   1      238.96      214.56      7.07 o 
  -4   4   1       64.20       71.74      4.15 o 
  -3   4   1       18.42       16.55      2.40 o 
  -2   4   1      814.35      882.55     12.21 o 
  -1   4   1       77.86       66.03      4.04 o 
   0   4   1       77.57       57.14      3.42 o 
   1   4   1     2279.17     2525.24     24.66 o 
   2   4   1       10.24        4.51      1.12 o 
   3   4   1      700.61      679.37     12.38 o 
   4   4   1      642.98      677.25     15.85 o 
   5   4   1       28.31       32.56      4.93 o 
   6   4   1        1.21       -0.97      3.61 o 
   7   4   1      154.79      149.37      7.02 o 
   8   4   1       30.60       31.46      8.02 o 
  -7   5   1       30.51       34.79      7.42 o 
  -6   5   1      100.94       97.69      5.92 o 
  -5   5   1      316.87      303.37     11.08 o 
  -4   5   1        3.40        2.33      2.50 o 
  -3   5   1      215.53      203.68      6.02 o 
  -2   5   1      189.13      167.89      5.81 o 
  -1   5   1      739.73      765.36     15.74 o 
   0   5   1     2891.11     3033.63     38.74 o 
   1   5   1     2409.87     2583.05     25.93 o 
   2   5   1     1914.44     1953.84     20.46 o 
   3   5   1      682.85      707.58      9.05 o 
   4   5   1      250.16      245.27      9.49 o 
   5   5   1       32.53       28.69      4.99 o 
   6   5   1       54.35       52.45      6.62 o 
   7   5   1       48.66       54.51      5.30 o 
   8   5   1       22.88       27.29      7.37 o 
  -7   6   1       58.84       65.45      8.97 o 
  -6   6   1       18.70       14.55      3.74 o 
  -5   6   1      179.43      164.54     10.79 o 
  -4   6   1       16.25       16.26      3.31 o 
  -3   6   1      138.82      133.42     11.56 o 
  -2   6   1       10.79        7.70      3.39 o 
  -1   6   1      620.57      644.41     14.83 o 
   0   6   1     1296.55     1292.25     15.62 o 
   1   6   1       11.65        4.81      1.65 o 
   2   6   1     1060.06     1067.04     13.46 o 
   3   6   1      913.99      877.47     11.34 o 
   4   6   1      289.10      267.73     10.55 o 
   5   6   1      102.33       98.63      7.42 o 
   6   6   1      103.74       97.57      8.28 o 
   7   6   1        6.29        9.51      5.30 o 
   8   6   1       47.91       44.80      5.77 o 
  -6   7   1       46.68       58.60      5.92 o 
  -5   7   1        6.26        4.67      3.12 o 
  -4   7   1      696.29      665.20     15.36 o 
  -3   7   1      309.63      321.08      8.62 o 
  -2   7   1      142.44      117.57      7.33 o 
  -1   7   1      223.62      193.94      7.88 o 
   0   7   1      287.89      277.81      6.39 o 
   1   7   1      133.10      143.54      4.70 o 
   2   7   1      314.84      290.90      8.79 o 
   3   7   1      234.57      226.69      9.32 o 
   4   7   1      310.44      304.51     11.72 o 
   5   7   1       31.43       27.76      5.32 o 
   6   7   1        7.31        1.62      4.09 o 
   7   7   1        2.90        3.93      4.91 o 
   8   7   1        8.37        7.33      6.57 o 
  -6   8   1       16.02       10.71      4.31 o 
  -5   8   1        0.18       -1.67      2.84 o 
  -4   8   1      160.48      133.70      9.19 o 
  -3   8   1        0.93       -1.15      3.26 o 
  -2   8   1       35.89       21.53      4.63 o 
  -1   8   1       35.65       34.54      4.85 o 
   0   8   1       96.10       94.02      4.12 o 
   1   8   1      239.01      229.12      6.22 o 
   2   8   1      184.61      179.41      6.95 o 
   3   8   1      386.44      358.60     12.28 o 
   4   8   1      282.30      260.68     11.22 o 
   5   8   1       26.56       21.73      5.36 o 
   6   8   1        6.24        5.60      5.30 o 
   7   8   1       26.76       19.76      6.42 o 
   8   8   1        7.34        6.38      6.36 o 
  -5   9   1       18.23       32.80      6.94 o 
  -4   9   1        1.58        1.28      4.45 o 
  -3   9   1      318.08      327.32     13.84 o 
  -2   9   1        0.31       -0.37      4.09 o 
  -1   9   1       23.96       17.56      4.61 o 
   0   9   1        9.22       14.81      2.71 o 
   1   9   1      159.73      150.43      5.54 o 
   2   9   1       51.79       45.36      3.61 o 
   3   9   1        7.77        8.65      4.19 o 
   4   9   1      190.44      172.99     10.14 o 
   5   9   1       68.57       96.88      9.36 o 
   6   9   1        3.67        3.50      5.53 o 
   7   9   1       23.75       27.13      7.16 o 
  -5  10   1        2.07        2.77      6.01 o 
  -4  10   1        0.28        0.24      4.91 o 
  -3  10   1       34.00       31.52      6.44 o 
  -2  10   1       72.35       70.74      8.04 o 
  -1  10   1       30.16       36.02      5.86 o 
   0  10   1        0.93       -1.31      2.39 o 
   1  10   1      276.75      282.13     12.48 o 
   2  10   1       42.36       38.14      3.88 o 
   3  10   1      120.67      146.14      9.49 o 
   4  10   1      372.91      377.13     14.94 o 
   5  10   1      158.57      139.37     10.05 o 
   6  10   1       21.35       16.43      6.79 o 
   7  10   1       31.55       28.17      8.22 o 
  -4  11   1        1.05       -3.37      5.19 o 
  -3  11   1       24.48       36.04      7.57 o 
  -2  11   1      231.02      238.46     12.48 o 
  -1  11   1       29.40       18.46      5.92 o 
   0  11   1      101.72      103.80      8.22 o 
   1  11   1        7.56        1.57      2.89 o 
   2  11   1       18.19       13.62      5.30 o 
   3  11   1       12.70       11.39      5.43 o 
   4  11   1       79.11       81.68      8.93 o 
   5  11   1      149.71      131.78     10.25 o 
   6  11   1       17.99        9.17      6.29 o 
  -3  12   1       57.17       80.80     10.53 o 
  -2  12   1       56.20       77.53      9.77 o 
  -1  12   1       30.88       40.13      7.33 o 
   0  12   1      119.15      125.25      9.60 o 
   1  12   1        2.71        0.69      4.69 o 
   3  12   1       39.08       35.98      7.29 o 
   4  12   1        2.54        1.21      5.47 o 
   5  12   1       49.33       39.31      8.22 o 
   6  12   1       50.30       50.66      9.41 o 
  -2  13   1        0.41       -3.46      5.34 o 
  -1  13   1       37.58       43.80      7.96 o 
   0  13   1        0.63        3.52      5.73 o 
   1  13   1       55.88       82.09      9.10 o 
   2  13   1        1.18       -3.74      5.06 o 
   3  13   1        9.73       10.33      6.42 o 
   4  13   1        9.10        7.63      6.08 o 
   5  13   1       23.85       16.84      7.85 o 
  -1  14   1       11.83       23.67      7.72 o 
   0  14   1        3.68        9.15      6.03 o 
   3  14   1        7.61        5.75      6.03 o 
   4  14   1        0.72       -5.90      5.90 o 
  -4 -14   2       26.16       16.17      7.35 o 
   0 -14   2        7.70        6.79      6.53 o 
   1 -14   2        7.59       17.60      7.63 o 
  -5 -13   2        9.39       16.54      7.44 o 
  -4 -13   2        5.11        3.57      6.21 o 
  -3 -13   2       56.08       50.85      7.91 o 
  -1 -13   2       17.81       26.36      6.59 o 
   0 -13   2       97.87      110.92      9.97 o 
   1 -13   2        8.11        8.41      5.69 o 
   2 -13   2       26.73       41.27      8.26 o 
  -5 -12   2       10.46       11.05      6.46 o 
  -4 -12   2       30.43       31.44      7.16 o 
  -3 -12   2       45.12       35.76      7.26 o 
  -2 -12   2       27.68       17.32      5.79 o 
  -1 -12   2       19.20       25.06      5.62 o 
   0 -12   2       75.90       88.13      8.97 o 
   1 -12   2       13.44       17.32      6.14 o 
   2 -12   2        4.37        9.62      6.40 o 
   3 -12   2       28.34       36.80      8.37 o 
  -6 -11   2        1.99        2.27      5.71 o 
  -5 -11   2       29.65       19.87      6.29 o 
  -4 -11   2       87.92       80.47      9.17 o 
  -3 -11   2      119.70      132.30      9.64 o 
  -2 -11   2      204.80      211.34     10.70 o 
  -1 -11   2       28.52       22.68      5.53 o 
   0 -11   2      100.69      108.04      8.78 o 
   1 -11   2       51.61       62.27      8.11 o 
   2 -11   2        5.52        5.97      5.19 o 
   3 -11   2       27.28       29.32      7.13 o 
   4 -11   2        4.05        8.41      6.16 o 
  -7 -10   2       57.06       62.12      9.77 o 
  -6 -10   2        0.15        3.74      5.21 o 
  -5 -10   2        5.83       -0.35      4.41 o 
  -4 -10   2       66.75       56.73      7.52 o 
  -3 -10   2        4.94       -3.29      3.96 o 
  -2 -10   2       26.08       19.38      3.26 o 
  -1 -10   2       30.70       34.55      3.92 o 
   0 -10   2       28.07       34.53      5.64 o 
   1 -10   2       62.35       59.87      7.07 o 
   2 -10   2       76.17       73.29      8.45 o 
   3 -10   2       13.96       11.70      5.30 o 
   4 -10   2       36.94       42.79      7.59 o 
   5 -10   2       10.89        9.47      6.77 o 
  -7  -9   2       36.74       31.54      8.17 o 
  -6  -9   2       44.41       50.01      8.02 o 
  -5  -9   2        0.30       -3.68      4.00 o 
  -4  -9   2       20.26       14.51      4.91 o 
  -3  -9   2      112.48       99.05      7.46 o 
  -2  -9   2       30.86       36.66      5.48 o 
  -1  -9   2      223.66      225.03      6.59 o 
   0  -9   2       35.58       32.05      3.36 o 
   1  -9   2      115.62      116.73      7.89 o 
   2  -9   2        0.36       -2.92      2.92 o 
   3  -9   2        6.84        0.43      4.65 o 
   4  -9   2       10.78       15.50      5.38 o 
   5  -9   2        7.75        3.28      3.59 o 
  -8  -8   2       19.23       21.06      5.20 o 
  -7  -8   2        4.33        7.87      6.33 o 
  -6  -8   2       16.96       13.38      5.38 o 
  -5  -8   2       19.12       14.94      5.23 o 
  -4  -8   2       41.50       34.79      5.64 o 
  -3  -8   2       20.00       19.39      4.56 o 
  -2  -8   2       49.05       44.17      3.72 o 
  -1  -8   2      230.39      211.58      5.97 o 
   0  -8   2      103.38       99.63      4.32 o 
   1  -8   2      193.54      195.32      9.17 o 
   2  -8   2      252.51      253.57     10.98 o 
   3  -8   2      153.56      151.09      9.32 o 
   4  -8   2      210.95      238.25      8.35 o 
   5  -8   2       62.02       64.68      7.10 o 
   6  -8   2       28.27       37.37      5.56 o 
  -8  -7   2       39.94       44.41      6.19 o 
  -7  -7   2       14.95       13.06      5.88 o 
  -6  -7   2       59.19       64.62      8.06 o 
  -5  -7   2       73.24       78.42      7.33 o 
  -4  -7   2       32.79       37.79      5.49 o 
  -3  -7   2      266.65      266.30     10.49 o 
  -2  -7   2      648.64      612.75      9.98 o 
  -1  -7   2        2.42        1.96      1.67 o 
   0  -7   2      155.31      164.17      4.82 o 
   1  -7   2      392.60      387.30      7.26 o 
   2  -7   2      201.18      191.04      9.10 o 
   3  -7   2       39.97       41.44     12.86 o 
   4  -7   2      104.66      100.70      6.29 o 
   5  -7   2       18.90       22.30      3.97 o 
   6  -7   2       32.65       26.41      4.73 o 
  -8  -6   2       19.63       19.42      6.30 o 
  -7  -6   2       26.62       32.32      4.66 o 
  -6  -6   2       73.19       68.95      7.83 o 
  -5  -6   2      193.88      204.64     10.01 o 
  -4  -6   2        2.29        1.10      3.26 o 
  -3  -6   2      878.79      904.21     17.21 o 
  -2  -6   2       32.67       35.49      2.52 o 
  -1  -6   2      239.51      240.36      5.54 o 
   0  -6   2     2697.46     2820.84     28.76 o 
   1  -6   2      112.82       99.16      3.57 o 
   2  -6   2      311.41      325.29      7.58 o 
   3  -6   2     1062.38     1022.92     15.74 o 
   4  -6   2        0.66        1.42      2.45 o 
   5  -6   2       51.83       52.20      4.92 o 
   6  -6   2      103.12      108.31      7.50 o 
   7  -6   2       22.09       15.09      6.38 o 
  -8  -5   2        0.29       -0.37      3.96 o 
  -7  -5   2      125.61      119.82      6.73 o 
  -6  -5   2       95.30      107.95      8.39 o 
  -5  -5   2       49.58       42.42      5.69 o 
  -4  -5   2      396.77      388.83     12.24 o 
  -3  -5   2      158.90      142.07      4.28 o 
  -2  -5   2       17.22       13.97      1.71 o 
  -1  -5   2      119.57      116.26      3.60 o 
   0  -5   2        0.89       -1.20      1.20 o 
   1  -5   2      193.34      175.25      5.36 o 
   2  -5   2      208.13      209.00      6.55 o 
   3  -5   2      374.72      375.85      8.32 o 
   4  -5   2        0.59       -2.02      2.02 o 
   5  -5   2      150.99      164.56      6.54 o 
   6  -5   2       46.22       45.48      5.09 o 
   7  -5   2       18.71       19.22      6.51 o 
  -8  -4   2       12.58        4.06      6.12 o 
  -7  -4   2      204.35      232.50      8.53 o 
  -6  -4   2       77.14       61.98      4.98 o 
  -5  -4   2       41.45       46.25      5.58 o 
  -4  -4   2      266.94      249.92      9.36 o 
  -3  -4   2      969.62     1126.53     12.78 o 
  -2  -4   2      289.94      264.67      7.23 o 
  -1  -4   2       50.35       43.56      2.21 o 
   0  -4   2      586.13      615.94      8.21 o 
   1  -4   2      254.67      251.55      5.00 o 
   2  -4   2       12.22        7.22      2.88 o 
   3  -4   2      140.90      144.90      5.48 o 
   4  -4   2      189.13      185.27      6.18 o 
   5  -4   2       10.56        6.21      3.08 o 
   6  -4   2        4.98       -1.66      4.24 o 
   7  -4   2       81.87       89.34      9.99 o 
  -8  -3   2        2.41       -3.05      4.97 o 
  -7  -3   2       46.53       44.46      6.29 o 
  -6  -3   2       84.99       86.55      6.43 o 
  -5  -3   2       91.03       87.35      4.52 o 
  -4  -3   2        1.42       -2.03      2.36 o 
  -3  -3   2     1025.07     1100.57     12.13 o 
  -2  -3   2        0.88        0.55      0.84 o 
  -1  -3   2      277.80      294.79      4.81 o 
   0  -3   2      393.22      347.63      5.22 o 
   1  -3   2      479.76      489.47      7.18 o 
   2  -3   2      590.83      627.12      9.42 o 
   3  -3   2       17.37       15.50      2.19 o 
   4  -3   2      809.21      883.35     13.80 o 
   5  -3   2        7.38        3.35      2.47 o 
   6  -3   2       79.91       76.28      8.30 o 
   7  -3   2       65.86       72.69      9.04 o 
  -8  -2   2       18.94       11.26      6.14 o 
  -7  -2   2        0.37       -4.02      4.04 o 
  -6  -2   2        3.42        2.58      2.66 o 
  -5  -2   2      140.30      159.07      5.72 o 
  -4  -2   2      393.57      396.44      5.47 o 
  -3  -2   2      703.88      802.11      9.47 o 
  -2  -2   2      611.43      673.22      8.05 o 
  -1  -2   2       96.63       82.30      2.29 o 
   0  -2   2     1186.43     1221.08     12.49 o 
   1  -2   2      145.78      140.60      2.13 o 
   2  -2   2       45.90       40.07      2.24 o 
   3  -2   2      909.18      972.86      9.48 o 
   4  -2   2     1390.94     1490.77     19.11 o 
   5  -2   2        7.32        5.14      2.35 o 
   6  -2   2       36.00       28.58      6.08 o 
   7  -2   2      110.12      109.40     10.14 o 
   8  -2   2       45.01       40.67      9.43 o 
  -8  -1   2        1.56       -3.07      5.51 o 
  -7  -1   2       16.88        5.06      4.93 o 
  -6  -1   2      232.69      244.71      9.85 o 
  -5  -1   2      937.37      997.78     15.09 o 
  -4  -1   2       57.44       50.23      2.26 o 
  -3  -1   2      454.77      490.63      5.94 o 
  -2  -1   2     1370.33     1490.80     12.61 o 
  -1  -1   2      606.90      639.27      7.35 o 
   0  -1   2     1618.49     1730.92     16.50 o 
   1  -1   2    10362.81    10839.12     95.96 o 
   2  -1   2        9.35       10.02      1.67 o 
   3  -1   2     1538.25     1621.61     17.25 o 
   4  -1   2      369.57      386.31      7.10 o 
   5  -1   2       68.87       71.48      4.09 o 
   6  -1   2        2.29       -2.40      3.98 o 
   7  -1   2      236.06      246.20     13.51 o 
   8  -1   2       25.98       30.27      8.52 o 
  -8   0   2       25.13       15.74      6.66 o 
  -7   0   2       81.09       78.94      9.04 o 
  -6   0   2      284.33      308.21     13.19 o 
  -5   0   2       54.95       61.21      3.84 o 
  -4   0   2      165.03      162.01      3.74 o 
  -3   0   2      972.56      997.76      9.91 o 
  -2   0   2      197.39      206.15      3.17 o 
  -1   0   2     1128.37     1189.22     12.73 o 
   0   0   2     6692.83     6984.51     95.34 o 
   1   0   2      526.89      552.89      9.30 o 
   2   0   2        0.87        0.10      0.60 o 
   3   0   2      524.88      565.62     10.33 o 
   4   0   2      375.99      413.91      6.00 o 
   5   0   2      475.50      536.46     16.52 o 
   6   0   2      208.53      221.87     11.74 o 
   7   0   2      109.69      104.43      9.82 o 
   8   0   2       36.54       30.83      8.48 o 
  -8   1   2       73.13       63.22      9.51 o 
  -7   1   2       41.15       30.90      6.68 o 
  -6   1   2      157.83      153.40      9.77 o 
  -5   1   2        3.33        4.54      1.69 o 
  -4   1   2      790.46      859.20     12.03 o 
  -3   1   2     1071.65     1174.52     11.39 o 
  -2   1   2     1209.56     1313.13     12.07 o 
  -1   1   2      915.24      970.21     10.80 o 
   0   1   2      882.04      914.11     13.58 o 
   1   1   2      407.86      457.76      7.87 o 
   2   1   2      786.96      816.52      9.60 o 
   3   1   2      197.91      176.63      7.83 o 
   4   1   2      251.12      260.81      4.55 o 
   5   1   2      150.71      151.32      6.86 o 
   6   1   2       21.70       27.89      6.33 o 
   7   1   2       65.71       62.07      8.32 o 
   8   1   2       87.10       87.24     10.38 o 
  -8   2   2       27.17       21.38      7.74 o 
  -7   2   2       93.66       92.19      8.69 o 
  -6   2   2        6.40        6.21      4.54 o 
  -5   2   2        5.09        3.99      2.27 o 
  -4   2   2      460.23      522.76      7.27 o 
  -3   2   2      232.38      197.35      3.87 o 
  -2   2   2      230.31      198.85      3.40 o 
  -1   2   2     1560.77     1602.83     27.37 o 
   0   2   2       95.91      101.16      3.46 o 
   1   2   2       29.21       24.52      1.69 o 
   2   2   2      287.15      305.42      4.64 o 
   3   2   2      466.47      478.73      7.37 o 
   4   2   2      284.67      285.63      6.38 o 
   5   2   2      106.05      111.54     10.77 o 
   6   2   2        1.54        0.26      3.50 o 
   7   2   2       54.52       50.03      7.91 o 
   8   2   2       48.41       50.23      8.91 o 
  -8   3   2        0.38       -1.92      5.47 o 
  -7   3   2       98.77      105.27      9.23 o 
  -6   3   2       20.77       10.62      4.80 o 
  -5   3   2       39.96       43.89      3.89 o 
  -4   3   2      183.82      181.19      5.72 o 
  -3   3   2      379.55      428.28      6.48 o 
  -2   3   2       13.17        7.20      1.49 o 
  -1   3   2       19.70       20.15      2.51 o 
   0   3   2      412.88      413.37      8.58 o 
   1   3   2      884.22      900.79     14.01 o 
   2   3   2       59.65       65.97      2.32 o 
   3   3   2      682.65      746.82     17.31 o 
   4   3   2      434.83      400.12     11.11 o 
   5   3   2        9.68        7.05      3.57 o 
   6   3   2        1.12       -0.16      2.39 o 
   7   3   2      295.42      291.71     14.20 o 
   8   3   2        9.54        8.43      6.79 o 
  -7   4   2       65.80       54.29      8.19 o 
  -6   4   2      182.15      169.85     10.64 o 
  -5   4   2      109.62      116.24      5.49 o 
  -4   4   2        7.38        4.85      2.27 o 
  -3   4   2      718.23      753.47     15.99 o 
  -2   4   2      223.61      226.22      8.38 o 
  -1   4   2       91.10       95.87      4.73 o 
   0   4   2      547.01      489.43     10.33 o 
   1   4   2     2650.91     2849.73     27.66 o 
   2   4   2        1.71        2.84      1.51 o 
   3   4   2        4.66        7.70      1.23 o 
   4   4   2      639.50      640.39     15.35 o 
   5   4   2       65.03       64.21      5.71 o 
   6   4   2      142.58      152.77      8.52 o 
   7   4   2      109.49       90.79      8.78 o 
   8   4   2       20.55       17.17      6.79 o 
  -7   5   2       13.55       12.76      5.77 o 
  -6   5   2      227.29      208.78     10.38 o 
  -5   5   2        9.72        5.51      3.60 o 
  -4   5   2       53.95       57.37      4.54 o 
  -3   5   2      610.70      563.39     10.43 o 
  -2   5   2      500.18      537.31      9.56 o 
  -1   5   2      639.45      636.41     14.10 o 
   0   5   2     3035.63     3169.36     44.21 o 
   1   5   2     1826.50     1993.50     26.52 o 
   2   5   2        9.98        9.98      1.57 o 
   3   5   2        3.10        4.02      1.38 o 
   4   5   2      360.08      333.78     11.16 o 
   5   5   2      184.40      172.36      8.95 o 
   6   5   2       85.25       77.51      7.11 o 
   7   5   2       47.95       40.43      6.79 o 
  -7   6   2       15.40       12.71      6.96 o 
  -6   6   2      179.39      175.90      7.82 o 
  -5   6   2       34.18       27.26      3.98 o 
  -4   6   2       27.99       28.17      4.15 o 
  -3   6   2      252.84      233.84      6.99 o 
  -2   6   2     1075.86     1097.67     22.29 o 
  -1   6   2      109.21       87.69      5.66 o 
   0   6   2        2.10        1.51      1.41 o 
   1   6   2      540.42      605.60      9.44 o 
   2   6   2      622.38      574.52      9.79 o 
   3   6   2        7.59       11.22      4.49 o 
   4   6   2      270.31      274.58     10.59 o 
   5   6   2      157.98      149.66      8.84 o 
   6   6   2        7.84        7.37      4.89 o 
   7   6   2        3.69       -4.39      4.63 o 
   8   6   2       32.91       26.38      7.52 o 
  -6   7   2       47.51       54.73      5.76 o 
  -5   7   2       89.51       80.38      5.88 o 
  -4   7   2       38.69       41.31      8.62 o 
  -3   7   2     1149.93     1090.64     24.30 o 
  -2   7   2        3.82        6.01      3.74 o 
  -1   7   2       24.83       25.06      4.22 o 
   0   7   2      576.22      584.23      9.86 o 
   1   7   2      315.01      323.37     14.63 o 
   2   7   2      415.54      446.98      8.31 o 
   3   7   2      156.79      145.38      7.81 o 
   4   7   2        0.96       -1.43      2.64 o 
   5   7   2       38.86       31.37      5.47 o 
   6   7   2       15.65        6.64      4.91 o 
   7   7   2        0.90       -2.38      4.69 o 
   8   7   2       58.95       60.73      9.32 o 
  -6   8   2       29.44       33.91      5.39 o 
  -5   8   2       60.95       59.26      7.41 o 
  -4   8   2        8.36        5.19      4.11 o 
  -3   8   2       27.26       23.48      5.30 o 
  -2   8   2        1.21       -0.93      3.44 o 
  -1   8   2      116.27      115.15      4.62 o 
   0   8   2        7.65        5.39      2.06 o 
   1   8   2      359.68      363.50      7.98 o 
   2   8   2      435.73      429.94      8.66 o 
   3   8   2       21.56        9.51      3.81 o 
   4   8   2      104.52       95.95      7.61 o 
   5   8   2       95.21       93.81      7.74 o 
   6   8   2        9.57        3.20      4.37 o 
   7   8   2       10.59       10.31      6.38 o 
   8   8   2       37.52       33.10      8.43 o 
  -5   9   2       13.44        9.51      5.58 o 
  -4   9   2       36.25       27.61      6.49 o 
  -3   9   2        0.48        0.19      3.68 o 
  -2   9   2      691.41      651.33     18.72 o 
  -1   9   2       27.32        9.60      4.30 o 
   0   9   2       81.17       86.66      4.45 o 
   1   9   2      388.74      400.67     10.92 o 
   2   9   2       27.01       22.49      3.14 o 
   3   9   2        1.05        1.25      3.78 o 
   4   9   2      231.88      238.69     11.70 o 
   5   9   2       35.09       31.67      6.25 o 
   6   9   2        1.96        1.77      4.67 o 
   7   9   2       27.27       22.38      7.22 o 
   8   9   2        0.17       -6.42      6.42 o 
  -5  10   2        7.68        8.97      6.33 o 
  -4  10   2        3.77        6.51      5.34 o 
  -3  10   2       54.87       57.62      7.98 o 
  -2  10   2       96.31       93.83      8.58 o 
  -1  10   2        7.85       12.04      5.04 o 
   0  10   2       42.13       49.87      4.30 o 
   1  10   2       34.57       40.89      4.17 o 
   2  10   2      250.56      265.00      7.70 o 
   3  10   2      191.32      183.95     10.33 o 
   4  10   2      253.99      241.89     12.15 o 
   5  10   2       19.75       33.10      7.16 o 
   6  10   2       54.33       53.51      8.32 o 
   7  10   2        2.97       -5.56      5.56 o 
  -4  11   2        4.04        0.06      5.43 o 
  -3  11   2      100.01       93.79     10.01 o 
  -2  11   2       21.18       27.42      6.98 o 
  -1  11   2       81.63       99.63      8.65 o 
   0  11   2        1.55       -3.59      4.04 o 
   1  11   2      206.72      203.49     12.80 o 
   2  11   2      136.48      129.92      8.82 o 
   3  11   2       30.17       38.68      6.90 o 
   4  11   2      124.73      136.00     10.18 o 
   5  11   2       33.38       31.33      7.16 o 
   6  11   2        3.41       -4.65      5.60 o 
  -3  12   2       53.06       65.99      9.73 o 
  -2  12   2       74.72       92.52      9.82 o 
  -1  12   2       48.23       63.78      8.63 o 
   0  12   2       13.12       10.01      5.15 o 
   1  12   2       43.34       40.27      4.85 o 
   2  12   2       58.57       63.82      7.91 o 
   3  12   2       29.89       32.86      7.26 o 
   4  12   2       15.86       18.10      6.23 o 
   5  12   2       66.97       70.53      9.56 o 
   6  12   2       10.03       19.42      8.43 o 
  -2  13   2       10.10        8.30      6.23 o 
  -1  13   2       15.89       26.42      7.26 o 
   0  13   2       19.61       24.06      6.46 o 
   1  13   2        0.14        4.13      5.10 o 
   2  13   2       83.26      103.39     10.18 o 
   3  13   2        6.03        1.58      5.21 o 
   4  13   2        8.11       -0.04      5.34 o 
   5  13   2       53.65       60.93     10.01 o 
  -1  14   2       16.86       26.03      8.26 o 
   0  14   2        2.65       -4.48      5.21 o 
   3  14   2        0.14       -1.86      5.97 o 
   4  14   2        0.29       -2.64      6.53 o 
  -4 -14   3       23.30       29.08      8.67 o 
   0 -14   3        0.33       -0.65      5.64 o 
  -5 -13   3        1.23       -5.64      5.64 o 
  -4 -13   3       17.43        8.37      5.95 o 
  -3 -13   3       22.80       19.24      6.66 o 
  -1 -13   3       28.76       28.50      6.83 o 
   0 -13   3       31.71       26.29      7.03 o 
   1 -13   3        7.52        9.79      6.53 o 
   2 -13   3       13.46       14.85      6.72 o 
  -5 -12   3       22.80       22.18      7.13 o 
  -4 -12   3       50.54       57.49      8.28 o 
  -3 -12   3       53.99       46.68      7.33 o 
  -2 -12   3       21.25        4.02      4.95 o 
  -1 -12   3       45.38       58.96      7.65 o 
   0 -12   3       19.32       14.38      5.75 o 
   1 -12   3        3.11       -0.95      4.80 o 
   2 -12   3        5.67       11.18      6.03 o 
   3 -12   3       18.53       26.29      7.65 o 
  -6 -11   3       51.62       46.05      8.97 o 
  -5 -11   3        6.82        9.06      5.97 o 
  -4 -11   3       47.42       43.46      7.55 o 
  -3 -11   3      317.03      303.47     13.06 o 
  -2 -11   3       13.29       20.22      5.53 o 
  -1 -11   3       62.37       71.20      7.65 o 
   0 -11   3       44.32       56.06      7.26 o 
   1 -11   3       31.06       24.35      5.97 o 
   2 -11   3        6.72        9.79      5.75 o 
   3 -11   3       30.20       35.20      8.06 o 
   4 -11   3        0.42        0.09      5.77 o 
  -7 -10   3       19.57       17.15      7.31 o 
  -6 -10   3       57.41       78.44     10.03 o 
  -5 -10   3        0.18       -4.63      4.63 o 
  -4 -10   3       42.28       44.58      6.94 o 
  -3 -10   3        0.50       -3.57      3.76 o 
  -2 -10   3       59.22       54.73      4.36 o 
  -1 -10   3       69.98       70.94      4.61 o 
   0 -10   3      163.65      167.69      9.41 o 
   1 -10   3        6.25       11.63      4.50 o 
   2 -10   3        3.74        3.55      4.65 o 
   3 -10   3       23.58       37.60      7.26 o 
   4 -10   3        0.12        3.37      5.17 o 
  -7  -9   3       30.58       27.46      7.61 o 
  -6  -9   3       11.15        3.33      5.23 o 
  -5  -9   3       15.00        5.38      4.61 o 
  -4  -9   3        9.65        5.62      4.26 o 
  -3  -9   3        8.71        6.03      3.74 o 
  -2  -9   3      565.24      538.96     10.45 o 
  -1  -9   3      153.58      165.62      9.65 o 
   0  -9   3      107.99      112.32      7.61 o 
   1  -9   3       56.04       55.00      6.49 o 
   2  -9   3        0.24       -1.60      3.52 o 
   3  -9   3       21.41        9.10      4.69 o 
   4  -9   3       76.05       94.29      9.95 o 
   5  -9   3        1.79        1.18      4.37 o 
  -8  -8   3        5.54        3.07      6.25 o 
  -7  -8   3       29.74       31.78      7.07 o 
  -6  -8   3        3.67       -4.13      4.13 o 
  -5  -8   3       39.39       31.37      6.55 o 
  -4  -8   3       26.75       26.44      5.32 o 
  -3  -8   3      187.44      185.72      9.34 o 
  -2  -8   3      127.68      119.04     12.26 o 
  -1  -8   3       15.97       14.22      2.51 o 
   0  -8   3      294.19      287.50      6.85 o 
   1  -8   3      148.34      142.42      8.11 o 
   2  -8   3       21.44       25.90      5.34 o 
   3  -8   3      340.76      385.09     14.49 o 
   4  -8   3      234.28      243.42      8.56 o 
   5  -8   3        9.30       10.35      6.83 o 
   6  -8   3        1.34       -2.77      3.71 o 
  -8  -7   3        9.78       13.56      7.33 o 
  -7  -7   3       56.61       51.48      7.87 o 
  -6  -7   3       94.52      105.96      8.63 o 
  -5  -7   3      141.55      138.16      8.89 o 
  -4  -7   3      277.37      266.35     11.13 o 
  -3  -7   3      278.40      268.79     10.53 o 
  -2  -7   3       12.27       13.00      2.31 o 
  -1  -7   3      256.07      242.16      6.02 o 
   0  -7   3      448.68      435.92     14.03 o 
   1  -7   3      397.95      412.55     12.82 o 
   2  -7   3      125.00      120.41      7.61 o 
   3  -7   3      405.73      395.77      9.59 o 
   4  -7   3        0.66       -2.24      2.45 o 
   5  -7   3       21.16       19.84      4.38 o 
   6  -7   3        0.34        1.34      3.45 o 
  -8  -6   3        4.37        7.43      4.41 o 
  -7  -6   3       63.55       81.86     13.64 o 
  -6  -6   3      169.83      162.61      9.84 o 
  -5  -6   3       74.16       57.99      7.01 o 
  -4  -6   3      314.46      345.20     12.39 o 
  -3  -6   3      152.19      157.18      4.67 o 
  -2  -6   3      646.03      623.45      9.83 o 
  -1  -6   3      107.88       95.73      3.62 o 
   0  -6   3     1424.50     1437.42     17.05 o 
   1  -6   3     1379.50     1352.37     15.86 o 
   2  -6   3       36.48       36.52      3.19 o 
   3  -6   3      131.72      137.34      5.58 o 
   4  -6   3      203.62      205.21     12.50 o 
   5  -6   3       13.74       17.66      5.10 o 
   6  -6   3       29.42       25.73      4.56 o 
  -8  -5   3        7.27        1.69      4.11 o 
  -7  -5   3       62.07       68.54      5.90 o 
  -6  -5   3      144.07      146.13     14.31 o 
  -5  -5   3        3.17        2.75      3.70 o 
  -4  -5   3      173.20      159.13      8.24 o 
  -3  -5   3      605.05      549.88      8.41 o 
  -2  -5   3       75.48       80.34      3.18 o 
  -1  -5   3       35.74       28.91      2.25 o 
   0  -5   3     1863.50     1920.60     23.90 o 
   1  -5   3        3.99        2.37      1.16 o 
   2  -5   3      109.36      106.71      5.52 o 
   3  -5   3       18.92       20.29      5.79 o 
   4  -5   3      670.79      673.20     12.62 o 
   5  -5   3        1.34        2.37      2.54 o 
   6  -5   3       31.13       33.39      6.73 o 
   7  -5   3        7.58        9.95      6.44 o 
  -8  -4   3        3.35        0.41      5.60 o 
  -7  -4   3       24.40       21.49      4.32 o 
  -6  -4   3      269.87      261.46      8.19 o 
  -5  -4   3        0.54       -1.10      3.09 o 
  -4  -4   3       90.40       74.64      5.84 o 
  -3  -4   3     1396.90     1429.00     16.03 o 
  -2  -4   3      152.94      159.63      4.04 o 
  -1  -4   3     1432.74     1422.16     15.83 o 
   0  -4   3       35.09       38.78      2.19 o 
   1  -4   3       42.43       37.32      1.63 o 
   2  -4   3      364.09      367.02      7.23 o 
   3  -4   3       54.93       56.91      3.48 o 
   4  -4   3      300.33      304.95     13.93 o 
   5  -4   3      120.44      125.66      5.86 o 
   6  -4   3        4.22        0.32      2.91 o 
   7  -4   3        4.36        2.81      5.25 o 
  -8  -3   3        0.69        2.49      5.86 o 
  -7  -3   3       19.64       12.75      3.78 o 
  -6  -3   3       33.67       22.32      4.67 o 
  -5  -3   3        0.56       -2.44      2.75 o 
  -4  -3   3       36.33       31.07      4.19 o 
  -3  -3   3      590.03      548.96      5.64 o 
  -2  -3   3      139.16      123.83      3.30 o 
  -1  -3   3      792.45      789.94     17.29 o 
   0  -3   3      709.18      672.23      8.59 o 
   1  -3   3     4346.13     4508.37     34.12 o 
   2  -3   3       79.87       89.07      3.39 o 
   3  -3   3      755.31      792.72     12.07 o 
   4  -3   3      645.50      672.08     11.81 o 
   5  -3   3      388.33      378.50     15.21 o 
   6  -3   3       21.99       19.05      5.64 o 
   7  -3   3       92.83       99.37      9.64 o 
  -8  -2   3        7.51        1.69      5.21 o 
  -7  -2   3        7.66        1.34      4.76 o 
  -6  -2   3       35.06       29.19      4.32 o 
  -5  -2   3      739.15      747.56     15.50 o 
  -4  -2   3       23.57       19.44      1.65 o 
  -3  -2   3      217.77      199.72      5.87 o 
  -2  -2   3     2376.33     2581.03     25.12 o 
  -1  -2   3     1350.37     1363.18     16.94 o 
   0  -2   3       36.00       45.42      1.91 o 
   1  -2   3     1268.27     1283.61     11.07 o 
   2  -2   3      310.37      294.94      5.80 o 
   3  -2   3      243.90      251.80      6.73 o 
   4  -2   3      208.32      204.57      8.01 o 
   5  -2   3      324.21      339.32      8.48 o 
   6  -2   3       80.02       88.58      8.80 o 
   7  -2   3      117.68      118.01     10.51 o 
   8  -2   3       54.63       64.50     10.64 o 
  -8  -1   3        1.18       -3.78      5.36 o 
  -7  -1   3       40.10       30.42      6.53 o 
  -6  -1   3      274.51      307.88      8.55 o 
  -5  -1   3       11.27        9.63      2.72 o 
  -4  -1   3       70.01       74.08      2.88 o 
  -3  -1   3     1257.50     1315.64     12.31 o 
  -2  -1   3     2237.00     2313.81     18.74 o 
  -1  -1   3      161.90      161.55      3.76 o 
   0  -1   3     9526.67    10135.14     88.05 o 
   1  -1   3    11911.95    12214.93    140.02 o 
   2  -1   3       91.30       90.33      3.01 o 
   3  -1   3      152.43      150.08      6.10 o 
   4  -1   3      848.63      906.93     14.91 o 
   5  -1   3      159.71      153.21      7.38 o 
   6  -1   3      374.58      364.25     14.85 o 
   7  -1   3        6.03       -0.43      4.84 o 
   8  -1   3       83.57       91.22     11.52 o 
  -8   0   3       24.04       22.55      7.39 o 
  -7   0   3       33.65       31.13      6.68 o 
  -6   0   3      169.31      172.75     10.14 o 
  -5   0   3       21.95       17.89      4.43 o 
  -4   0   3      124.54      122.13      3.41 o 
  -3   0   3      470.81      510.86      6.46 o 
  -2   0   3     1941.66     1996.66     16.53 o 
  -1   0   3        8.31        8.39      0.62 o 
   0   0   3        1.08        0.04      0.72 o 
   1   0   3      814.44      903.88     14.59 o 
   2   0   3       19.71       16.82      2.10 o 
   3   0   3     1094.11     1097.32     10.93 o 
   4   0   3      192.87      197.78      4.12 o 
   5   0   3      625.18      630.11     11.04 o 
   6   0   3      503.40      519.44     17.95 o 
   7   0   3        6.55        5.86      5.86 o 
   8   0   3       24.98       23.20      7.61 o 
  -8   1   3        2.51        3.83      5.69 o 
  -7   1   3       58.61       55.85      8.13 o 
  -6   1   3      118.03       92.34      8.02 o 
  -5   1   3       36.36       32.56      3.26 o 
  -4   1   3       32.19       43.13      2.45 o 
  -3   1   3     1941.88     2181.66     18.85 o 
  -2   1   3     1093.88     1133.38     10.61 o 
  -1   1   3        1.18        0.22      0.58 o 
   0   1   3       32.42       28.51      1.36 o 
   1   1   3     2228.41     2372.37     32.13 o 
   2   1   3     1463.59     1562.13     22.66 o 
   3   1   3      203.07      218.97      4.51 o 
   4   1   3      388.83      408.92      8.10 o 
   5   1   3      134.70      126.91      8.11 o 
   6   1   3      116.14       96.60      8.28 o 
   7   1   3       75.37       80.41      9.58 o 
   8   1   3        1.74       -5.49      5.49 o 
  -8   2   3        0.68       -4.00      5.88 o 
  -7   2   3       48.25       58.61      8.52 o 
  -6   2   3       54.62       49.77      6.66 o 
  -5   2   3        8.95        9.96      3.04 o 
  -4   2   3       10.66       10.09      1.68 o 
  -3   2   3       47.60       48.73      2.23 o 
  -2   2   3      368.63      393.91      5.31 o 
  -1   2   3      582.89      599.97      9.66 o 
   0   2   3      275.31      314.84      7.13 o 
   1   2   3      100.85       91.76      2.25 o 
   2   2   3     1531.14     1668.55     23.65 o 
   3   2   3       28.28       29.36      2.01 o 
   4   2   3      212.68      188.83      4.50 o 
   5   2   3       57.25       58.23      4.22 o 
   6   2   3       53.32       58.57      7.20 o 
   7   2   3      303.82      284.60     14.46 o 
   8   2   3       46.88       46.87      8.97 o 
  -8   3   3       28.20       16.39      6.90 o 
  -7   3   3        7.09        0.97      4.93 o 
  -6   3   3       88.53       98.53      8.39 o 
  -5   3   3        7.66        6.55      2.55 o 
  -4   3   3       27.09       27.03      4.07 o 
  -3   3   3      152.26      144.22      3.53 o 
  -2   3   3      629.95      699.63      8.54 o 
  -1   3   3      124.53      125.12      5.02 o 
   0   3   3        2.05        0.43      1.12 o 
   1   3   3       56.86       49.79      2.90 o 
   2   3   3      219.24      229.76      4.47 o 
   3   3   3      165.73      214.00      3.15 o 
   4   3   3        4.40        3.14      2.77 o 
   5   3   3      468.90      515.90     13.95 o 
   6   3   3       67.29       63.77      4.96 o 
   7   3   3       29.41       39.24      7.16 o 
   8   3   3      173.33      175.76     13.23 o 
  -7   4   3        4.99        4.80      5.19 o 
  -6   4   3       70.13       64.41      7.63 o 
  -5   4   3      181.21      172.89      6.65 o 
  -4   4   3       32.22       37.51      7.37 o 
  -3   4   3        0.69        0.30      1.61 o 
  -2   4   3     1702.61     1827.47     21.05 o 
  -1   4   3        5.66       13.06      2.53 o 
   0   4   3      110.46      109.38      4.76 o 
   1   4   3     1851.16     2017.23     28.97 o 
   2   4   3       91.16       93.80      3.07 o 
   3   4   3      455.02      505.90      7.50 o 
   4   4   3      839.61      856.53     18.72 o 
   5   4   3      126.46      127.74      7.44 o 
   6   4   3      120.50      102.63      7.65 o 
   7   4   3       57.29       56.58      7.93 o 
   8   4   3       57.00       46.25      9.02 o 
  -7   5   3       27.14       21.51      6.31 o 
  -6   5   3       33.23       46.78      8.52 o 
  -5   5   3      268.52      265.77      8.19 o 
  -4   5   3       23.71       12.99      2.70 o 
  -3   5   3       38.44       41.58      3.76 o 
  -2   5   3      735.68      800.79     17.51 o 
  -1   5   3      204.62      198.63      7.59 o 
   0   5   3      498.18      529.39     12.09 o 
   1   5   3      877.83      969.46     17.06 o 
   2   5   3       14.71       13.88      1.86 o 
   3   5   3      761.30      770.45     10.41 o 
   4   5   3      143.89      120.36      7.01 o 
   5   5   3       33.13       40.32      5.58 o 
   6   5   3      268.53      253.81     11.31 o 
   7   5   3       38.57       34.90      6.77 o 
   8   5   3       42.61       38.85      8.22 o 
  -6   6   3      173.12      179.86      8.00 o 
  -5   6   3       30.12       23.39      3.94 o 
  -4   6   3       75.77       81.15      5.13 o 
  -3   6   3      563.61      562.12     11.15 o 
  -2   6   3      140.73      125.75      7.42 o 
  -1   6   3      593.44      598.27     14.53 o 
   0   6   3       45.99       34.51      3.85 o 
   1   6   3      114.88      111.21      4.00 o 
   2   6   3      137.17      129.70      4.23 o 
   3   6   3      167.89      171.02      4.70 o 
   4   6   3        0.91        0.67      3.09 o 
   5   6   3      206.69      166.93      8.95 o 
   6   6   3        6.11        6.75      4.32 o 
   7   6   3        1.87        2.81      5.04 o 
   8   6   3       39.91       61.04      9.56 o 
  -6   7   3       15.54       12.13      5.77 o 
  -5   7   3       29.86       30.65      4.48 o 
  -4   7   3      273.58      255.88      8.23 o 
  -3   7   3       44.39       27.54      5.56 o 
  -2   7   3       77.11       67.52      6.42 o 
  -1   7   3      146.72      148.32      7.72 o 
   0   7   3       32.62       35.89      4.58 o 
   1   7   3       63.90       59.95      3.34 o 
   2   7   3      291.70      253.62      6.31 o 
   3   7   3      119.67      125.69      7.81 o 
   4   7   3       53.71       60.84      6.46 o 
   5   7   3       35.16       35.31      5.73 o 
   6   7   3        2.01       -3.52      3.68 o 
   7   7   3       48.61       52.73      7.83 o 
   8   7   3       18.48       12.71      6.29 o 
  -6   8   3       25.82       33.22      5.37 o 
  -5   8   3       96.81       91.72      9.45 o 
  -4   8   3        3.03       -2.53      3.61 o 
  -3   8   3        5.62        4.15      3.83 o 
  -2   8   3       90.70       90.48      7.24 o 
  -1   8   3        1.76       -0.48      3.16 o 
   0   8   3       39.05       43.90      3.55 o 
   1   8   3       11.17       14.29      2.68 o 
   2   8   3      142.75      131.39      8.28 o 
   3   8   3      308.81      290.30     11.48 o 
   4   8   3       19.05       19.09      4.97 o 
   5   8   3       20.06       11.57      4.76 o 
   6   8   3        2.35        0.74      4.56 o 
   7   8   3       17.53       13.86      6.66 o 
   8   8   3       22.89       15.33      7.13 o 
  -5   9   3        8.82        1.51      5.15 o 
  -4   9   3       26.23       32.76      6.81 o 
  -3   9   3       61.96       63.91      7.44 o 
  -2   9   3       21.47       16.56      5.30 o 
  -1   9   3      285.18      272.81      7.56 o 
   0   9   3       59.89       55.11      4.19 o 
   1   9   3       34.19       30.90      3.38 o 
   2   9   3       76.42       85.26      4.99 o 
   3   9   3       35.79       34.59      5.71 o 
   4   9   3      244.54      263.04     12.13 o 
   5   9   3       37.33       31.83      6.83 o 
   6   9   3        5.51        8.15      5.86 o 
   7   9   3        7.71        5.97      6.42 o 
  -5  10   3       58.01       65.14      9.28 o 
  -4  10   3       15.77       29.08      6.90 o 
  -3  10   3       18.14       20.02      5.92 o 
  -2  10   3      110.24      103.00      8.61 o 
  -1  10   3       14.07       15.63      5.45 o 
   0  10   3        3.41        3.76      2.65 o 
   1  10   3      149.13      146.01      8.42 o 
   2  10   3       31.78       26.25      3.59 o 
   3  10   3       67.06       82.46      8.76 o 
   4  10   3        7.81        8.50      5.34 o 
   5  10   3      106.67      116.13      9.75 o 
   6  10   3       19.61       18.68      6.88 o 
   7  10   3        3.63       -1.62      6.68 o 
  -4  11   3        4.43        2.23      6.27 o 
  -3  11   3       72.43       82.74      9.45 o 
  -2  11   3       65.49       75.26      8.78 o 
  -1  11   3        4.18        2.05      4.39 o 
   0  11   3      261.71      235.88     11.37 o 
   1  11   3      111.37      100.04      5.79 o 
   2  11   3       26.43       30.31      5.99 o 
   3  11   3      114.58      128.56      9.30 o 
   4  11   3       48.45       47.63      7.52 o 
   5  11   3       11.03       10.98      5.51 o 
   6  11   3        7.42        0.24      5.62 o 
  -3  12   3       54.93       60.82      9.17 o 
  -2  12   3       31.14       36.95      7.72 o 
  -1  12   3       22.26       19.80      6.64 o 
   0  12   3        6.10        9.06      5.49 o 
   1  12   3       18.76       14.34      7.32 o 
   2  12   3       34.75       28.06      6.27 o 
   3  12   3       21.12       17.62      6.53 o 
   4  12   3       10.29        7.39      5.51 o 
   5  12   3       27.47       37.10      8.28 o 
   6  12   3       41.75       41.14      8.78 o 
  -2  13   3        8.75       19.18      7.52 o 
  -1  13   3        7.04        9.66      6.38 o 
   0  13   3        6.75        8.67      5.38 o 
   1  13   3       55.39       65.19      7.98 o 
   2  13   3       23.38       16.39      6.62 o 
   3  13   3        3.90       -1.77      4.89 o 
   4  13   3        1.95       -3.18      5.90 o 
   5  13   3        9.04        4.91      6.53 o 
   0  14   3        0.46        5.56      5.99 o 
   3  14   3        5.80        2.27      6.66 o 
   4  14   3       11.66        5.97      7.55 o 
  -4 -14   4        4.63       -1.28      6.75 o 
   0 -14   4        0.41        4.17      6.68 o 
  -4 -13   4        6.06       10.88      6.68 o 
  -3 -13   4       46.16       49.92      8.39 o 
  -1 -13   4       12.38       10.46      5.99 o 
   0 -13   4        1.14        3.68      5.21 o 
   1 -13   4       45.16       49.92      8.58 o 
  -5 -12   4       21.22       26.79      7.70 o 
  -4 -12   4       42.14       36.43      7.46 o 
  -3 -12   4       61.24       63.33      8.65 o 
  -1 -12   4       37.20       45.17      6.79 o 
   0 -12   4        1.96       -1.90      4.50 o 
   1 -12   4        1.83       -4.65      4.65 o 
   2 -12   4       22.19       39.48      7.98 o 
  -6 -11   4        3.82       -1.47      6.36 o 
  -5 -11   4        1.42       -1.47      4.73 o 
  -4 -11   4       95.30       94.05      9.90 o 
  -3 -11   4       83.81       97.10      9.47 o 
  -2 -11   4       10.73        6.57      4.89 o 
  -1 -11   4        8.99        8.15      4.86 o 
   0 -11   4       92.73       89.10      8.78 o 
   1 -11   4        3.18        2.12      4.50 o 
   2 -11   4       13.43        8.37      5.99 o 
   3 -11   4        2.81       -3.31      4.95 o 
  -6 -10   4        0.34       -3.05      5.15 o 
  -5 -10   4       20.95       24.02      6.29 o 
  -4 -10   4       24.74       22.49      6.49 o 
  -3 -10   4        0.62       -3.09      4.17 o 
  -2 -10   4       56.24       54.33      6.83 o 
  -1 -10   4        7.64        5.42      2.75 o 
   0 -10   4       43.37       45.49      6.25 o 
   1 -10   4        3.38        3.46      3.91 o 
   2 -10   4       38.86       24.69      5.84 o 
   3 -10   4        5.50       -0.50      4.41 o 
   4 -10   4        0.55        4.24      5.71 o 
  -7  -9   4       26.16       24.50      7.96 o 
  -6  -9   4       30.90       32.91      7.59 o 
  -5  -9   4       31.82       20.56      5.90 o 
  -4  -9   4       21.84       13.15      4.86 o 
  -3  -9   4      285.72      297.59     12.30 o 
  -2  -9   4       77.95       79.50      4.77 o 
  -1  -9   4       40.62       37.53      3.64 o 
   0  -9   4       25.97       21.17      4.65 o 
   1  -9   4      215.99      203.58     10.27 o 
   2  -9   4       73.35       61.62      7.29 o 
   3  -9   4        7.56        6.49      4.65 o 
   4  -9   4       50.18       49.32      7.50 o 
   5  -9   4       39.18       36.23      6.44 o 
  -7  -8   4        9.36        7.98      5.88 o 
  -6  -8   4       50.44       68.11      8.69 o 
  -5  -8   4        1.81       -1.12      3.55 o 
  -4  -8   4       68.76       70.09      7.81 o 
  -3  -8   4       99.41       97.16      7.35 o 
  -2  -8   4      173.22      162.64      5.58 o 
  -1  -8   4      182.96      181.01      6.35 o 
   0  -8   4       12.24       11.40      2.44 o 
   1  -8   4      193.36      185.29      9.34 o 
   2  -8   4       41.88       45.43      6.03 o 
   3  -8   4        0.57        4.91      4.04 o 
   4  -8   4      101.14      104.65      6.04 o 
   5  -8   4        4.13       -0.66      3.41 o 
   6  -8   4        2.01        2.18      4.12 o 
  -8  -7   4      110.09      136.43     12.00 o 
  -7  -7   4       17.72       20.78      7.11 o 
  -6  -7   4      114.98      108.60      8.93 o 
  -5  -7   4      184.35      171.11      9.82 o 
  -4  -7   4       35.76       34.83      5.69 o 
  -3  -7   4      390.39      364.18     12.39 o 
  -2  -7   4      822.05      816.63     12.48 o 
  -1  -7   4        6.64        4.10      1.97 o 
   0  -7   4      588.58      596.26     10.03 o 
   1  -7   4      758.46      728.49     18.03 o 
   2  -7   4      364.47      376.14     13.15 o 
   3  -7   4      140.26      119.05      9.84 o 
   4  -7   4      107.51       93.86      7.03 o 
   5  -7   4        3.94        4.10      3.28 o 
   6  -7   4        5.95        1.84      3.78 o 
  -8  -6   4       30.51       42.64      8.69 o 
  -7  -6   4       23.23       25.82      6.94 o 
  -6  -6   4      149.47      150.18      9.64 o 
  -5  -6   4      115.38      133.73      8.67 o 
  -4  -6   4       22.14       22.03      5.02 o 
  -3  -6   4     1043.52     1039.35     14.04 o 
  -2  -6   4      150.91      150.25      4.73 o 
  -1  -6   4      624.91      614.14      9.91 o 
   0  -6   4      713.18      745.87     13.99 o 
   1  -6   4       12.75        7.74      2.30 o 
   2  -6   4      355.28      333.72      7.82 o 
   3  -6   4        3.13       -0.68      5.92 o 
   4  -6   4        1.11       -0.33      2.43 o 
   5  -6   4       58.00       66.40      5.36 o 
   6  -6   4       15.00       13.53      4.20 o 
  -8  -5   4        2.83       -2.40      5.82 o 
  -7  -5   4      169.57      176.45      7.89 o 
  -6  -5   4      146.41      166.53      7.98 o 
  -5  -5   4       64.46       61.36      6.98 o 
  -4  -5   4      177.95      163.52      8.37 o 
  -3  -5   4        5.87        6.34      1.85 o 
  -2  -5   4        4.42        0.50      1.38 o 
  -1  -5   4      263.89      239.17      5.50 o 
   0  -5   4       65.51       52.39      6.66 o 
   1  -5   4      512.31      512.85      7.94 o 
   2  -5   4      264.69      265.01      6.46 o 
   3  -5   4      502.99      507.11     10.04 o 
   4  -5   4      293.55      279.28      9.11 o 
   5  -5   4      120.01      125.41      6.03 o 
   6  -5   4        0.28       -1.47      3.02 o 
   7  -5   4       20.56       18.31      6.68 o 
  -7  -4   4      204.59      207.90      8.36 o 
  -6  -4   4      153.52      148.03      6.56 o 
  -5  -4   4      121.42      115.82      5.32 o 
  -4  -4   4       29.15       25.77      4.76 o 
  -3  -4   4       10.46        8.05      2.32 o 
  -2  -4   4      997.55     1003.69     12.72 o 
  -1  -4   4        1.50        1.37      1.15 o 
   0  -4   4      484.13      473.40      7.52 o 
   1  -4   4      843.75      911.27      9.24 o 
   2  -4   4       16.45       17.47      2.25 o 
   3  -4   4      215.68      199.21     10.09 o 
   4  -4   4        2.61        3.13      2.43 o 
   5  -4   4        1.21        0.01      2.37 o 
   6  -4   4        7.21        6.06      3.47 o 
   7  -4   4        6.80       11.85      6.59 o 
  -8  -3   4        3.77        1.23      5.66 o 
  -7  -3   4       13.64       13.58      4.91 o 
  -6  -3   4       33.44       42.63      6.67 o 
  -5  -3   4        6.92        1.47      2.30 o 
  -4  -3   4      126.27      126.15      6.96 o 
  -3  -3   4       37.30       36.16      1.66 o 
  -2  -3   4      223.39      238.12      5.04 o 
  -1  -3   4      722.16      695.47      9.42 o 
   0  -3   4        0.71        1.40      0.94 o 
   1  -3   4     1196.83     1256.18     11.46 o 
   2  -3   4      745.18      752.28     13.31 o 
   3  -3   4      276.50      279.22      6.70 o 
   4  -3   4     1332.76     1380.54     23.74 o 
   5  -3   4       83.71       75.23      5.05 o 
   6  -3   4       85.78       94.61      9.51 o 
   7  -3   4       41.46       41.25      8.22 o 
  -8  -2   4        1.45       -0.78      5.49 o 
  -7  -2   4        1.76       -3.75      3.75 o 
  -6  -2   4      451.06      463.29     10.82 o 
  -5  -2   4      432.34      440.44      9.66 o 
  -4  -2   4      466.42      502.26      6.88 o 
  -3  -2   4      739.63      780.72     17.21 o 
  -2  -2   4     1274.83     1206.23     11.24 o 
  -1  -2   4      106.64       99.57      3.04 o 
   0  -2   4      103.79      107.67      3.07 o 
   1  -2   4     1574.45     1605.86     13.75 o 
   2  -2   4     1209.16     1347.27     16.09 o 
   3  -2   4      180.59      152.20      3.11 o 
   4  -2   4      810.59      820.01     13.18 o 
   5  -2   4       50.78       49.36      4.20 o 
   6  -2   4        2.01       -1.10      4.13 o 
   7  -2   4       53.48       64.91      9.15 o 
   8  -2   4       19.79       17.10      7.37 o 
  -8  -1   4        3.38       -4.35      5.73 o 
  -7  -1   4        0.48       -4.19      4.19 o 
  -6  -1   4      122.08      132.04     14.33 o 
  -5  -1   4      754.69      810.79     32.11 o 
  -4  -1   4        3.90        1.64      1.26 o 
  -3  -1   4     1210.69     1246.29     12.09 o 
  -2  -1   4      595.09      598.85      5.44 o 
  -1  -1   4      158.30      173.68      3.56 o 
   0  -1   4    11125.81    11212.57    136.41 o 
   1  -1   4      796.54      784.46      9.75 o 
   2  -1   4     2445.74     2630.64     27.08 o 
   3  -1   4      948.94      928.06      9.77 o 
   4  -1   4      446.43      456.57      9.06 o 
   5  -1   4      449.83      466.72      9.96 o 
   6  -1   4       16.74       11.50      5.02 o 
   7  -1   4      186.95      197.96     12.82 o 
   8  -1   4        9.56       15.87      7.26 o 
  -8   0   4       13.33        7.48      5.64 o 
  -7   0   4       29.50       34.46      6.55 o 
  -6   0   4       91.91       87.00      5.19 o 
  -5   0   4      680.30      747.40     21.46 o 
  -4   0   4       12.91       10.66      1.63 o 
  -3   0   4      714.07      805.16     10.57 o 
  -2   0   4     1501.05     1628.87     14.48 o 
  -1   0   4      703.30      678.57      5.65 o 
   0   0   4      124.64      123.87      3.17 o 
   1   0   4      165.83      132.86      4.89 o 
   2   0   4      290.54      299.82      8.02 o 
   3   0   4      148.79      144.06      6.29 o 
   4   0   4      397.47      379.59      6.04 o 
   5   0   4      592.78      669.29     11.87 o 
   6   0   4       82.66       94.63      8.37 o 
   7   0   4        0.46       -4.28      4.63 o 
   8   0   4       12.84       13.21      7.07 o 
  -8   1   4        6.96        5.62      6.36 o 
  -7   1   4        5.84        2.88      4.52 o 
  -6   1   4       57.45       55.03      7.05 o 
  -5   1   4        0.44        1.03      1.93 o 
  -4   1   4      593.11      605.12      8.18 o 
  -3   1   4      720.19      795.90     11.72 o 
  -2   1   4      118.72      105.65      5.04 o 
  -1   1   4     2166.35     2250.49     22.64 o 
   0   1   4      654.06      665.83      7.84 o 
   1   1   4       21.68       16.13      2.10 o 
   2   1   4       36.00       33.08      2.75 o 
   3   1   4     1300.33     1432.93     16.10 o 
   4   1   4      187.17      182.53      4.13 o 
   5   1   4      160.45      159.78      9.21 o 
   6   1   4       54.93       61.38      8.15 o 
   7   1   4       54.26       46.87      8.43 o 
   8   1   4       90.19      100.58     11.80 o 
  -8   2   4        1.94        2.38      5.47 o 
  -7   2   4        0.30       -4.15      4.15 o 
  -6   2   4        0.40        4.00      3.91 o 
  -5   2   4       50.41       37.81      3.69 o 
  -4   2   4      395.43      394.62      6.50 o 
  -3   2   4        0.65        1.57      1.17 o 
  -2   2   4      331.70      331.00      4.98 o 
  -1   2   4      648.72      715.67      9.55 o 
   0   2   4       56.73       73.96      3.65 o 
   1   2   4       35.70       31.59      1.73 o 
   2   2   4      567.00      541.69     10.88 o 
   3   2   4       29.28       22.10      2.52 o 
   4   2   4      253.83      253.16      5.61 o 
   5   2   4      245.29      242.13     11.56 o 
   6   2   4      165.33      181.81     10.96 o 
   7   2   4       25.70       19.22      6.25 o 
   8   2   4       53.95       80.65     11.29 o 
  -7   3   4        2.01       -1.34      4.37 o 
  -6   3   4       21.91       19.00      5.47 o 
  -5   3   4      155.67      145.83      5.90 o 
  -4   3   4       85.06       82.96      6.95 o 
  -3   3   4       73.59       76.03      2.91 o 
  -2   3   4      761.30      855.29      9.47 o 
  -1   3   4       78.84       93.90      4.67 o 
   0   3   4      106.74      110.76      4.65 o 
   1   3   4     2311.35     2444.50     34.31 o 
   2   3   4      315.70      341.71      5.18 o 
   3   3   4        6.01        4.55      1.03 o 
   4   3   4     1757.61     1808.24     19.96 o 
   5   3   4       28.19       30.59      4.78 o 
   6   3   4       68.67       76.82      5.40 o 
   7   3   4      264.50      260.86     13.84 o 
   8   3   4        6.08        5.04      6.27 o 
  -7   4   4        4.97        5.71      5.71 o 
  -6   4   4       67.08       67.78      8.09 o 
  -5   4   4       48.67       49.64      4.49 o 
  -4   4   4       20.61       13.05      2.71 o 
  -3   4   4      454.06      472.90     14.08 o 
  -2   4   4      317.72      309.35      9.79 o 
  -1   4   4      369.18      372.81     10.14 o 
   0   4   4     2276.56     2345.06     34.42 o 
   1   4   4     3852.22     4312.91     57.17 o 
   2   4   4       35.02       25.88      2.79 o 
   3   4   4      225.41      240.47      9.29 o 
   4   4   4      250.50      247.47      9.43 o 
   5   4   4      371.91      381.33     12.43 o 
   6   4   4      113.77      115.24      8.04 o 
   7   4   4      229.89      217.29     12.71 o 
   8   4   4       33.42       40.32      8.65 o 
  -7   5   4       41.59       47.72      7.93 o 
  -6   5   4       56.81       44.34      7.09 o 
  -5   5   4       13.54        2.14      5.02 o 
  -4   5   4        8.64        4.68      2.56 o 
  -3   5   4       43.63       48.23      3.71 o 
  -2   5   4      334.43      318.52     10.42 o 
  -1   5   4      356.93      375.62     10.70 o 
   0   5   4      687.14      641.71     14.05 o 
   1   5   4      474.62      495.77     11.44 o 
   2   5   4      198.56      202.81      6.97 o 
   3   5   4       25.40       28.07      2.42 o 
   4   5   4      162.10      183.80      8.69 o 
   5   5   4      972.23      971.55     22.23 o 
   6   5   4       54.26       48.37      6.70 o 
   7   5   4       65.90       86.31      8.86 o 
   8   5   4      121.22      119.63     11.65 o 
  -6   6   4       19.67       14.47      4.05 o 
  -5   6   4       71.18       73.43      5.65 o 
  -4   6   4       15.34       12.23      4.53 o 
  -3   6   4      464.92      461.32     14.49 o 
  -2   6   4     1173.81     1122.66     22.94 o 
  -1   6   4        6.97        4.00      2.57 o 
   0   6   4      451.18      449.07     11.91 o 
   1   6   4      266.34      250.76      8.35 o 
   2   6   4      471.41      497.37     13.44 o 
   3   6   4        1.64       -1.18      2.09 o 
   4   6   4      113.57      110.79      7.20 o 
   5   6   4       92.21       93.08      7.55 o 
   6   6   4       18.48       23.72      5.69 o 
   7   6   4        3.06        3.72      5.04 o 
   8   6   4       61.31       62.01      9.71 o 
  -6   7   4       49.73       52.46      6.68 o 
  -5   7   4        2.36       -1.85      2.96 o 
  -4   7   4        0.26       -3.76      3.76 o 
  -3   7   4       50.44       55.26      6.70 o 
  -2   7   4      323.68      290.61     11.59 o 
  -1   7   4       30.90       29.69      4.65 o 
   0   7   4       19.95       15.33      3.48 o 
   1   7   4       79.75       73.88      5.10 o 
   2   7   4     1294.32     1273.21     17.13 o 
   3   7   4       28.41       27.84      2.89 o 
   4   7   4       13.83       16.26      4.63 o 
   5   7   4       12.94       16.67      4.95 o 
   6   7   4       70.05       74.61      8.13 o 
   7   7   4        4.09        4.30      5.60 o 
  -6   8   4       19.20       19.98      6.98 o 
  -5   8   4       17.81       18.92      5.64 o 
  -4   8   4       21.69       27.16      6.38 o 
  -3   8   4        0.51       -3.39      3.39 o 
  -2   8   4       26.33       30.27      5.82 o 
  -1   8   4      135.12      133.14      8.11 o 
   0   8   4        8.80        9.06      3.70 o 
   1   8   4      285.84      286.82      7.38 o 
   2   8   4       43.58       46.81      3.74 o 
   3   8   4      127.96      111.61      7.57 o 
   4   8   4       59.88       43.96      6.23 o 
   5   8   4      113.62      124.84      9.21 o 
   6   8   4        7.88        6.64      5.06 o 
   7   8   4       25.67       23.65      6.79 o 
   8   8   4       34.66       29.04      8.58 o 
  -5   9   4       33.50       43.13      7.63 o 
  -4   9   4       26.28       14.27      5.88 o 
  -3   9   4        0.41       -3.81      3.81 o 
  -2   9   4      180.36      174.13     10.03 o 
  -1   9   4       12.69       13.02      4.71 o 
   0   9   4       57.20       59.74      4.14 o 
   1   9   4      208.86      200.67      6.59 o 
   2   9   4       46.09       47.91      4.06 o 
   3   9   4      327.48      363.10     13.88 o 
   4   9   4      135.78      136.17      9.62 o 
   5   9   4       92.72       98.94      9.73 o 
   6   9   4       29.63       34.59      7.39 o 
   7   9   4       36.64       31.80      7.83 o 
  -3  10   4       23.54       27.18      6.42 o 
  -2  10   4      107.13       97.19      8.58 o 
  -1  10   4        0.24       -1.47      3.93 o 
   0  10   4        7.62        6.85      2.81 o 
   1  10   4      134.05      140.98      6.20 o 
   2  10   4       35.79       31.51      5.35 o 
   3  10   4       40.35       43.72      6.64 o 
   4  10   4       97.79      102.33      8.63 o 
   5  10   4       12.84        6.62      5.02 o 
   6  10   4       39.42       42.85      8.32 o 
   7  10   4        1.76       -5.62      5.62 o 
  -4  11   4       29.89       27.80      7.55 o 
  -3  11   4        6.81        8.54      6.42 o 
  -2  11   4      100.74      103.05      9.19 o 
  -1  11   4       50.68       56.65      7.81 o 
   0  11   4        3.06        3.74      3.26 o 
   1  11   4      121.33      124.11      6.27 o 
   2  11   4      141.77      142.33      9.86 o 
   3  11   4       79.94       92.06      9.17 o 
   4  11   4       27.74       36.84      7.05 o 
   5  11   4        8.46        0.26      4.76 o 
   6  11   4       16.45       18.16      7.33 o 
  -3  12   4       30.54       33.77      8.06 o 
  -2  12   4        3.76        1.54      5.38 o 
  -1  12   4       11.54        8.56      6.14 o 
   0  12   4        1.05       -1.41      4.65 o 
   1  12   4        0.85        1.25      4.99 o 
   2  12   4      125.66      144.86     10.33 o 
   3  12   4        2.41       -0.78      5.43 o 
   4  12   4        2.98       -0.15      5.60 o 
   5  12   4       82.43       84.99     10.40 o 
  -1  13   4       39.61       39.63      8.00 o 
   0  13   4        0.94       -1.90      4.93 o 
   1  13   4        1.80       -2.44      5.12 o 
   2  13   4       37.45       34.90      7.29 o 
   3  13   4        0.58       -4.28      5.25 o 
   4  13   4        2.20       -0.78      5.02 o 
   0  14   4        6.58       13.19      6.81 o 
   2  14   4        0.14       -0.67      6.27 o 
   3  14   4       13.47       10.31      6.57 o 
   0 -14   5       53.66       68.41     10.29 o 
  -4 -13   5       10.85        0.95      6.31 o 
   0 -13   5       35.59       54.44      8.41 o 
   1 -13   5       15.57       29.71      7.50 o 
  -5 -12   5       29.90       25.47      7.65 o 
  -4 -12   5       21.32       27.57      6.90 o 
  -3 -12   5       23.40       28.30      6.94 o 
  -1 -12   5        0.14       -3.72      4.91 o 
   0 -12   5        1.30       -3.57      4.54 o 
   1 -12   5      103.05      115.54     10.29 o 
   2 -12   5       14.72       12.28      6.25 o 
  -6 -11   5       29.94       36.37      8.11 o 
  -5 -11   5       22.22       28.82      7.13 o 
  -4 -11   5       24.50       17.43      6.27 o 
  -3 -11   5       18.57       18.40      5.53 o 
  -2 -11   5       55.81       36.52      5.99 o 
  -1 -11   5        2.78       -4.28      4.28 o 
   0 -11   5       19.63       13.25      5.21 o 
   1 -11   5       43.86       41.77      7.13 o 
   2 -11   5       49.63       46.64      7.68 o 
   3 -11   5       38.04       47.46      8.86 o 
  -6 -10   5       26.03       24.02      6.90 o 
  -5 -10   5       14.56        7.89      5.32 o 
  -4 -10   5       23.21       33.56      6.77 o 
  -3 -10   5       16.40       11.42      4.76 o 
  -2 -10   5        3.03        1.64      3.91 o 
  -1 -10   5      191.77      178.26      9.95 o 
   0 -10   5        0.37       -3.01      3.01 o 
   1 -10   5       20.43       14.10      5.51 o 
   2 -10   5      128.66      153.62     10.31 o 
   3 -10   5       12.60       10.64      5.64 o 
   4 -10   5        1.64        2.83      5.58 o 
  -7  -9   5       12.56        8.37      6.64 o 
  -6  -9   5        8.47       -0.17      5.02 o 
  -5  -9   5        5.30        0.54      4.86 o 
  -4  -9   5        6.59        6.81      4.65 o 
  -3  -9   5       73.53       71.91      7.57 o 
  -2  -9   5       77.72       79.91      4.58 o 
  -1  -9   5        0.51       -1.26      2.33 o 
   0  -9   5      186.50      190.67      9.66 o 
   1  -9   5       76.96       73.75      7.52 o 
   2  -9   5       31.78       24.82      5.64 o 
   3  -9   5      128.37      128.13      9.51 o 
   4  -9   5      141.39      149.03     10.81 o 
   5  -9   5       59.62       70.30      6.48 o 
  -7  -8   5        4.60        6.70      6.08 o 
  -6  -8   5        6.93        6.53      5.43 o 
  -5  -8   5       47.71       63.44      7.68 o 
  -4  -8   5       40.50       34.44      6.08 o 
  -3  -8   5      313.43      321.33     12.48 o 
  -2  -8   5      384.94      380.11      8.88 o 
  -1  -8   5       16.17        9.15      2.61 o 
   0  -8   5       47.11       47.95      7.23 o 
   1  -8   5        4.78        1.12      3.11 o 
   2  -8   5       17.25        5.51      4.15 o 
   3  -8   5      230.31      226.82     11.61 o 
   4  -8   5       61.39       54.47      5.17 o 
   5  -8   5        0.40       -3.19      3.27 o 
   6  -8   5       65.21       90.62     13.25 o 
  -7  -7   5        8.39       14.16      6.72 o 
  -6  -7   5      100.16      110.98      9.53 o 
  -5  -7   5        2.42        2.14      4.04 o 
  -4  -7   5      208.73      213.59     10.53 o 
  -3  -7   5      164.00      156.92      8.58 o 
  -2  -7   5      209.41      212.97      6.46 o 
  -1  -7   5      152.82      141.73      5.00 o 
   0  -7   5      108.51       91.55      4.26 o 
   1  -7   5      972.36     1025.37     22.83 o 
   2  -7   5      127.00      120.73      7.98 o 
   3  -7   5      192.88      192.06      9.49 o 
   4  -7   5      140.16      145.80      6.56 o 
   5  -7   5        0.97       -2.24      3.07 o 
   6  -7   5       31.04       32.71      5.23 o 
  -8  -6   5        5.54        6.64      6.83 o 
  -7  -6   5        6.50       10.36      5.49 o 
  -6  -6   5      140.23      141.94     10.03 o 
  -5  -6   5       39.53       32.47      5.97 o 
  -4  -6   5       11.05       10.01      4.39 o 
  -3  -6   5      289.46      290.68      6.87 o 
  -2  -6   5      359.11      365.21      7.76 o 
  -1  -6   5      219.09      209.54      5.78 o 
   0  -6   5       45.73       33.69      3.00 o 
   1  -6   5      171.13      154.79      7.85 o 
   2  -6   5       25.56       20.99      4.86 o 
   3  -6   5       17.97       10.27      9.76 o 
   4  -6   5       48.85       55.85      7.84 o 
   5  -6   5       71.25       85.07      5.73 o 
   6  -6   5       19.57       18.65      4.27 o 
  -8  -5   5      121.13      120.17     10.23 o 
  -7  -5   5       30.57       36.13      7.42 o 
  -6  -5   5       67.87       71.37      7.78 o 
  -5  -5   5       71.60       70.93      4.72 o 
  -4  -5   5       24.04       15.78      4.17 o 
  -3  -5   5       83.62       70.14      5.36 o 
  -2  -5   5       11.14        7.78      1.91 o 
  -1  -5   5      519.48      501.00      8.71 o 
   0  -5   5      402.71      393.68      7.44 o 
   1  -5   5       27.31       25.98      4.32 o 
   2  -5   5       97.38      102.54      4.25 o 
   3  -5   5      476.29      450.34     10.67 o 
   4  -5   5      150.82      137.44      5.90 o 
   5  -5   5       42.86       43.12      5.44 o 
   6  -5   5        9.56        7.83      3.70 o 
   7  -5   5       28.61       40.69      8.30 o 
  -8  -4   5       38.61       35.46      7.74 o 
  -7  -4   5       61.93       73.29      8.65 o 
  -6  -4   5       16.65       13.66      5.25 o 
  -5  -4   5        3.94        1.70      2.32 o 
  -4  -4   5       27.41       19.00      3.03 o 
  -3  -4   5        0.70       -1.35      1.35 o 
  -2  -4   5      757.18      753.72     10.95 o 
  -1  -4   5      406.98      417.71     16.83 o 
   0  -4   5      167.88      186.61      7.23 o 
   1  -4   5        3.18       -0.64      0.94 o 
   2  -4   5      184.16      180.86      5.16 o 
   3  -4   5       87.29       79.14      5.73 o 
   4  -4   5        7.36        4.18      2.38 o 
   5  -4   5      138.77      139.77      6.37 o 
   6  -4   5        0.25       -3.03      3.03 o 
   7  -4   5       12.74       12.04      6.92 o 
  -7  -3   5      128.28      123.67      9.45 o 
  -6  -3   5        0.47       -4.52      4.52 o 
  -5  -3   5       30.51       28.06      4.52 o 
  -4  -3   5      280.30      293.31      7.12 o 
  -3  -3   5       38.59       31.98      2.24 o 
  -2  -3   5       22.68       12.32      1.83 o 
  -1  -3   5       78.37       64.06      2.91 o 
   0  -3   5     1429.52     1419.78     16.69 o 
   1  -3   5       37.04       32.20      1.71 o 
   2  -3   5      404.94      386.46      7.41 o 
   3  -3   5      263.28      281.86      6.95 o 
   4  -3   5       15.88       11.55      5.02 o 
   5  -3   5      212.89      202.44     14.69 o 
   6  -3   5        6.43        2.31      4.78 o 
   7  -3   5       10.31        6.94      5.99 o 
  -7  -2   5       81.75       80.06     10.85 o 
  -6  -2   5      326.74      337.08      9.26 o 
  -5  -2   5      663.59      697.84     12.54 o 
  -4  -2   5        1.68        0.46      1.34 o 
  -3  -2   5      471.95      471.09      6.47 o 
  -2  -2   5      140.63      119.47      3.63 o 
  -1  -2   5       41.53       37.61      2.32 o 
   0  -2   5     1365.07     1361.82     31.46 o 
   1  -2   5     7726.01     8242.87     72.65 o 
   2  -2   5      196.63      162.14      4.53 o 
   3  -2   5       77.23       82.81      4.15 o 
   4  -2   5      145.23      122.56      5.03 o 
   5  -2   5       40.89       35.75      7.35 o 
   6  -2   5       39.05       43.48      7.16 o 
   7  -2   5       37.59       29.53      7.81 o 
  -7  -1   5       58.67       52.04      7.87 o 
  -6  -1   5      601.87      622.78     14.70 o 
  -5  -1   5      118.23      115.19      5.36 o 
  -4  -1   5        5.70        3.17      1.46 o 
  -3  -1   5      755.74      799.85      9.05 o 
  -2  -1   5      424.39      399.76      4.38 o 
  -1  -1   5       30.31       27.84      2.03 o 
   0  -1   5     1316.67     1324.49     15.09 o 
   1  -1   5     7223.21     7799.21     71.04 o 
   2  -1   5      297.97      311.80      6.26 o 
   3  -1   5      266.42      272.91      6.44 o 
   4  -1   5      579.30      609.91     11.01 o 
   5  -1   5        2.84        1.12      2.21 o 
   6  -1   5      280.10      288.05     13.71 o 
   7  -1   5        8.97        3.76      5.45 o 
   8  -1   5        4.36       -5.69      6.59 o 
  -8   0   5       24.63       22.14      7.24 o 
  -7   0   5       17.88        9.02      5.47 o 
  -6   0   5      460.98      487.01     20.86 o 
  -5   0   5      118.81      114.16      5.24 o 
  -4   0   5      314.63      308.00      5.59 o 
  -3   0   5     1050.19     1144.43     14.71 o 
  -2   0   5     1372.20     1463.33     17.45 o 
  -1   0   5       31.42       25.93      1.56 o 
   0   0   5       10.10        9.44      2.91 o 
   1   0   5      398.11      362.00      9.34 o 
   2   0   5     1873.85     2087.69     31.57 o 
   3   0   5        1.77        0.88      1.41 o 
   4   0   5      207.96      197.59      8.51 o 
   5   0   5      344.33      368.30      8.83 o 
   6   0   5       86.51       97.12      8.61 o 
   7   0   5       48.34       42.59      8.30 o 
   8   0   5        9.23        4.45      6.90 o 
  -8   1   5        0.16       -1.36      5.95 o 
  -7   1   5       28.56       27.39      6.46 o 
  -6   1   5       92.80       86.29      7.46 o 
  -5   1   5      466.05      470.28      7.87 o 
  -4   1   5      205.55      225.78      4.94 o 
  -3   1   5       50.42       48.14      2.32 o 
  -2   1   5     1081.80     1113.23     11.06 o 
  -1   1   5      479.18      502.15      7.92 o 
   0   1   5      819.16      851.27     20.55 o 
   1   1   5      993.91      986.02     17.51 o 
   2   1   5     3266.96     3660.93     50.20 o 
   3   1   5       11.56        2.64      1.99 o 
   4   1   5      226.93      234.33      4.91 o 
   5   1   5      233.03      224.34     11.05 o 
   6   1   5      104.97       95.61      8.52 o 
   7   1   5        0.36       -1.30      4.78 o 
   8   1   5       31.34       18.16      7.61 o 
  -8   2   5        0.29       -5.60      5.60 o 
  -7   2   5        9.69        8.13      4.76 o 
  -6   2   5        0.48        3.44      4.19 o 
  -5   2   5      209.24      215.29      6.07 o 
  -4   2   5      115.87      121.30      3.86 o 
  -3   2   5       79.27       80.43      2.89 o 
  -2   2   5      661.76      651.43      7.88 o 
  -1   2   5       41.29       39.72      5.92 o 
   0   2   5      240.81      249.53      7.48 o 
   1   2   5     1610.69     1676.95     16.51 o 
   2   2   5      394.77      405.76      9.95 o 
   3   2   5      120.01      133.51      5.64 o 
   4   2   5       34.54       38.37      6.17 o 
   5   2   5      306.27      326.69     10.72 o 
   6   2   5       35.70       34.05      6.40 o 
   7   2   5        0.28       -3.26      4.73 o 
   8   2   5       25.02       15.72      7.33 o 
  -7   3   5        0.32        0.82      5.17 o 
  -6   3   5       95.63       86.98      8.04 o 
  -5   3   5       56.39       43.81      6.58 o 
  -4   3   5      450.05      435.30      7.80 o 
  -3   3   5       92.70       85.41      3.10 o 
  -2   3   5      294.39      281.45      6.18 o 
  -1   3   5     1541.98     1672.50     27.00 o 
   0   3   5      761.04      809.46     15.61 o 
   1   3   5       73.13       60.00      4.00 o 
   2   3   5     1434.11     1536.52     15.43 o 
   3   3   5      342.47      368.83      6.16 o 
   4   3   5      201.39      216.57      5.51 o 
   5   3   5      762.10      801.90     18.66 o 
   6   3   5      144.91      154.24      9.92 o 
   7   3   5       11.83       13.99      5.84 o 
   8   3   5        0.46       -2.40      6.57 o 
  -7   4   5        0.21        4.28      5.41 o 
  -6   4   5       21.78       20.86      5.69 o 
  -5   4   5       70.69       64.25      5.87 o 
  -4   4   5       11.94        6.44      1.93 o 
  -3   4   5      678.36      631.13     10.98 o 
  -2   4   5     1638.20     1702.66     28.91 o 
  -1   4   5      294.90      330.06      9.77 o 
   0   4   5     1706.71     1779.68     28.47 o 
   1   4   5      252.45      249.96      7.78 o 
   2   4   5      918.71      983.42     17.53 o 
   3   4   5      132.62      129.05      8.42 o 
   4   4   5      769.29      804.38     18.44 o 
   5   4   5      186.27      190.39      9.21 o 
   6   4   5      249.69      240.03     10.92 o 
   7   4   5       39.28       46.14      7.68 o 
   8   4   5        0.24        3.22      6.49 o 
  -7   5   5        6.71        8.22      6.21 o 
  -6   5   5       47.39       52.28      7.37 o 
  -5   5   5      276.96      260.98      8.40 o 
  -4   5   5       94.85       87.63      5.02 o 
  -3   5   5      758.34      789.49     18.79 o 
  -2   5   5      931.79      935.32     19.91 o 
  -1   5   5      202.88      183.13      7.74 o 
   0   5   5      565.19      576.50     13.58 o 
   1   5   5      108.27      131.89      6.10 o 
   2   5   5      377.28      371.77      9.64 o 
   3   5   5      506.57      464.91      8.33 o 
   4   5   5      404.49      394.00     12.71 o 
   5   5   5       72.81       76.67      7.42 o 
   6   5   5      324.35      313.18     12.76 o 
   8   5   5        2.88        6.96      6.33 o 
  -6   6   5       16.77       13.78      4.34 o 
  -5   6   5        9.85        6.40      4.24 o 
  -4   6   5       79.76       92.43      7.55 o 
  -3   6   5      296.24      292.75     11.68 o 
  -2   6   5      871.14      889.61     20.15 o 
  -1   6   5      538.46      532.76     14.20 o 
   0   6   5       39.13       36.97      4.37 o 
   1   6   5      739.13      811.86     16.91 o 
   2   6   5       41.98       40.50      4.19 o 
   3   6   5      139.16      134.34      4.65 o 
   4   6   5       18.54       18.55      4.71 o 
   5   6   5      190.06      176.62      9.58 o 
   6   6   5       13.35       21.34      5.66 o 
   7   6   5        9.98       11.78      5.99 o 
   8   6   5       47.44       47.26      9.92 o 
  -6   7   5        2.58       -2.11      4.00 o 
  -5   7   5       36.05       44.76      7.37 o 
  -4   7   5       30.85       23.11      6.23 o 
  -3   7   5      365.72      363.43     13.64 o 
  -2   7   5      132.14      131.07      8.06 o 
  -1   7   5      386.10      385.74     12.52 o 
   0   7   5       10.53        8.30      3.48 o 
   1   7   5      214.41      219.84      8.50 o 
   2   7   5      204.61      211.04     10.15 o 
   3   7   5       54.52       51.76      3.62 o 
   4   7   5       48.34       45.75      5.99 o 
   5   7   5      194.86      199.19     10.85 o 
   6   7   5       48.99       44.97      6.79 o 
   7   7   5       44.71       41.90      7.68 o 
  -6   8   5        7.19        4.82      5.64 o 
  -5   8   5        4.83       -1.15      4.65 o 
  -4   8   5        2.33       -2.31      4.06 o 
  -3   8   5        1.62       -1.77      3.70 o 
  -2   8   5      118.83      107.97      8.15 o 
  -1   8   5      656.57      648.78     17.53 o 
   0   8   5        2.81       -0.56      3.35 o 
   1   8   5      137.41      133.03      7.46 o 
   2   8   5      101.97      110.84      4.92 o 
   3   8   5      139.59      136.99      8.54 o 
   4   8   5       48.59       50.81      6.81 o 
   5   8   5       87.77       90.14      9.21 o 
   6   8   5       65.14       65.47      8.67 o 
   7   8   5       13.98        5.82      6.25 o 
   8   8   5       24.74       28.58      8.50 o 
  -5   9   5        0.13       -4.41      4.73 o 
  -4   9   5       29.96       38.92      7.31 o 
  -3   9   5       22.13       12.84      5.23 o 
  -2   9   5        1.85       -3.65      3.65 o 
  -1   9   5      331.55      347.62     13.60 o 
   0   9   5       78.28       87.46      7.29 o 
   1   9   5       22.08       23.78      3.38 o 
   2   9   5      323.81      315.30      8.36 o 
   3   9   5      186.57      206.05     10.90 o 
   4   9   5      108.95      109.86      8.97 o 
   5   9   5       18.13       18.16      5.88 o 
   6   9   5      111.47      105.51     10.29 o 
   7   9   5       26.95       19.46      7.46 o 
  -4  10   5        0.36        0.26      5.21 o 
  -3  10   5        8.76        4.00      4.76 o 
  -2  10   5        7.85       10.88      5.19 o 
  -1  10   5        7.13       11.22      5.10 o 
   0  10   5      356.93      386.71      9.85 o 
   1  10   5        9.20        9.49      3.13 o 
   2  10   5      242.44      235.91      7.82 o 
   3  10   5      106.38       86.07      7.85 o 
   4  10   5        0.63        0.48      5.04 o 
   5  10   5       67.89       79.28      9.06 o 
   6  10   5        5.45       -3.87      4.82 o 
   7  10   5       36.16       30.27      8.02 o 
  -3  11   5       59.42       58.01      8.97 o 
  -2  11   5        9.75        5.77      5.60 o 
  -1  11   5        4.41        4.67      5.28 o 
   0  11   5      223.58      219.16      8.81 o 
   1  11   5       49.88       60.32     11.63 o 
   2  11   5       35.49       32.14      4.42 o 
   3  11   5      150.90      155.32     10.51 o 
   4  11   5        7.86        9.71      5.34 o 
   5  11   5       10.35        4.35      5.41 o 
   6  11   5       20.13       17.90      7.24 o 
  -2  12   5        0.63       -4.89      4.89 o 
  -1  12   5        0.70       -3.81      5.06 o 
   0  12   5        1.23       -0.50      4.76 o 
   1  12   5      108.43      122.91      8.49 o 
   2  12   5        6.87        9.88      5.38 o 
   3  12   5       88.25      104.54      9.84 o 
   5  12   5        4.11       -5.58      5.58 o 
  -1  13   5        8.45        3.85      6.59 o 
   0  13   5        9.94        6.68      5.77 o 
   1  13   5       17.67       16.16      4.59 o 
   3  13   5        6.47        0.95      5.99 o 
   4  13   5        3.77        5.41      6.94 o 
   0  14   5        0.83       -5.38      5.38 o 
   2  14   5       40.99       36.11      8.58 o 
   3  14   5        0.79       -0.13      6.66 o 
  -4 -13   6        0.19        1.34      6.64 o 
   0 -13   6       50.05       72.67      9.99 o 
   1 -13   6        8.52        8.65      7.33 o 
  -5 -12   6       15.25       20.56      7.91 o 
  -4 -12   6        0.74       -0.52      5.77 o 
  -3 -12   6       80.13       77.29      8.95 o 
  -1 -12   6        1.67       -2.70      4.89 o 
   0 -12   6       87.91       99.69      9.97 o 
   1 -12   6       30.38       23.37      6.96 o 
   2 -12   6        8.33        0.80      5.90 o 
  -5 -11   6        7.40        5.43      6.36 o 
  -4 -11   6        8.31        9.19      6.25 o 
  -3 -11   6        4.79        0.76      5.10 o 
  -2 -11   6        0.15       -1.66      3.98 o 
  -1 -11   6       19.83       17.75      5.92 o 
   0 -11   6       57.79       55.50      7.68 o 
   1 -11   6       82.70       97.60      9.88 o 
   2 -11   6       15.93       18.29      6.46 o 
   3 -11   6        1.33       -2.68      5.62 o 
  -6 -10   6       29.19       33.40      8.30 o 
  -5 -10   6       25.17       25.56      6.88 o 
  -4 -10   6        2.04       -0.86      4.63 o 
  -3 -10   6        1.01       -4.28      4.28 o 
  -2 -10   6      136.66      137.96      8.76 o 
  -1 -10   6       31.19       35.87      6.16 o 
   0 -10   6        6.30        5.82      4.50 o 
   1 -10   6      134.26      140.19      9.82 o 
   2 -10   6        3.18        0.22      4.93 o 
   3 -10   6        1.16        0.80      5.45 o 
   4 -10   6       51.03       62.44      9.71 o 
  -6  -9   6       13.34       19.61      6.66 o 
  -5  -9   6        3.19       -1.08      5.30 o 
  -4  -9   6       47.34       43.09      7.22 o 
  -3  -9   6       26.46       30.23      6.05 o 
  -2  -9   6        7.20        5.17      2.76 o 
  -1  -9   6       40.92       40.27      4.38 o 
   0  -9   6       40.48       34.16      5.69 o 
   1  -9   6      253.68      255.04     12.06 o 
   2  -9   6       91.40      101.68      8.65 o 
   3  -9   6       63.78       78.96      9.12 o 
   5  -9   6       43.34       50.10      6.07 o 
  -7  -8   6       32.54       25.17      7.57 o 
  -6  -8   6       13.77       13.97      6.46 o 
  -5  -8   6       93.59       97.55      9.69 o 
  -4  -8   6      148.21      167.76     10.23 o 
  -3  -8   6       87.52       91.35      8.43 o 
  -2  -8   6       12.79       12.22      2.96 o 
  -1  -8   6       48.59       48.70     10.45 o 
   0  -8   6        9.82       13.82      4.54 o 
   1  -8   6      107.72      113.31      8.04 o 
   2  -8   6      256.57      245.50     11.96 o 
   3  -8   6       56.68       48.97      7.16 o 
   4  -8   6       20.33       17.75      4.07 o 
   5  -8   6       74.61       76.02      6.59 o 
  -7  -7   6        5.88        1.02      5.51 o 
  -6  -7   6       31.06       34.10      7.03 o 
  -5  -7   6      105.38      105.12      8.43 o 
  -4  -7   6        4.43       -0.13      3.81 o 
  -3  -7   6      439.57      454.04     14.57 o 
  -2  -7   6      193.86      209.62     10.31 o 
  -1  -7   6        5.27        2.87      2.18 o 
   0  -7   6      491.36      506.63     11.25 o 
   1  -7   6       31.95       26.20      4.86 o 
   2  -7   6      293.83      283.45     12.02 o 
   3  -7   6       55.29       64.62      5.46 o 
   4  -7   6       34.02       35.54      4.54 o 
   5  -7   6      159.78      174.74      7.70 o 
   6  -7   6       23.09       23.34      5.07 o 
  -8  -6   6        0.17       -3.22      5.53 o 
  -7  -6   6        0.23        3.72      5.25 o 
  -6  -6   6       97.73      105.83      8.86 o 
  -5  -6   6        0.94       -1.23      3.55 o 
  -4  -6   6       53.42       47.31      6.21 o 
  -3  -6   6      376.33      364.85     12.54 o 
  -2  -6   6      276.79      254.58     10.99 o 
  -1  -6   6      175.47      182.15      5.67 o 
   0  -6   6       65.35       59.60      3.53 o 
   1  -6   6       75.60       77.47      6.38 o 
   2  -6   6        6.05        4.78      2.86 o 
   3  -6   6       95.69       91.45      5.83 o 
   4  -6   6      170.20      175.04     11.85 o 
   5  -6   6       67.33       73.42      5.77 o 
   6  -6   6       81.96       95.49      7.07 o 
  -8  -5   6        0.17       -5.58      5.58 o 
  -7  -5   6        1.24       -1.54      4.89 o 
  -6  -5   6      104.75       98.09      8.32 o 
  -5  -5   6       35.94       39.41      6.16 o 
  -4  -5   6       37.95       28.41      5.10 o 
  -3  -5   6       16.07       11.99      3.14 o 
  -2  -5   6      624.83      617.01     10.41 o 
  -1  -5   6       27.95       33.06      2.88 o 
   0  -5   6       18.37       13.68      2.17 o 
   1  -5   6       21.28       18.08      2.27 o 
   2  -5   6       46.97       49.82      8.61 o 
   3  -5   6        8.70        7.92      3.74 o 
   4  -5   6        3.00        4.72      2.65 o 
   5  -5   6      107.02       99.51      5.73 o 
   6  -5   6       33.93       37.10      5.09 o 
   7  -5   6        0.41        6.27      6.40 o 
  -8  -4   6       10.24       15.13      6.51 o 
  -7  -4   6        0.50       -1.97      4.84 o 
  -6  -4   6        0.37        6.14      4.39 o 
  -5  -4   6        0.39       -0.43      3.50 o 
  -4  -4   6      170.65      149.90      8.24 o 
  -3  -4   6      213.62      228.42      6.05 o 
  -2  -4   6      252.21      236.14     14.49 o 
  -1  -4   6      401.83      448.78      8.31 o 
   0  -4   6      207.89      229.27      5.61 o 
   1  -4   6      357.28      379.39      5.55 o 
   2  -4   6      389.43      363.27      7.64 o 
   3  -4   6      158.43      149.54      5.97 o 
   4  -4   6      254.50      270.80     12.57 o 
   5  -4   6      308.88      313.33      9.25 o 
   6  -4   6       14.57       16.15      3.95 o 
   7  -4   6       57.09       65.34      9.75 o 
  -7  -3   6        0.22       10.08      5.53 o 
  -6  -3   6       11.44        9.84      5.08 o 
  -5  -3   6      384.51      394.49     13.75 o 
  -4  -3   6        2.65        3.20      2.10 o 
  -3  -3   6        3.75        2.96      1.08 o 
  -2  -3   6      915.19      930.85      9.76 o 
  -1  -3   6      714.36      671.35     10.26 o 
   0  -3   6      847.17      876.32     12.09 o 
   1  -3   6      126.45      122.90      2.97 o 
   2  -3   6       17.31       12.33      2.05 o 
   3  -3   6       36.38       40.23      5.08 o 
   4  -3   6       69.16       67.68      4.38 o 
   5  -3   6       31.50       30.99      5.42 o 
   6  -3   6      217.15      219.80     12.15 o 
   7  -3   6       70.35      101.21     10.88 o 
  -7  -2   6       42.92       43.37      7.44 o 
  -6  -2   6       51.38       56.60      6.94 o 
  -5  -2   6       41.91       48.43      4.28 o 
  -4  -2   6       67.21       57.52      2.76 o 
  -3  -2   6       14.30       15.40      1.36 o 
  -2  -2   6     2084.56     2103.09     18.15 o 
  -1  -2   6      327.48      313.72      6.45 o 
   0  -2   6     1297.92     1385.92     16.41 o 
   1  -2   6     1961.17     1809.17     15.98 o 
   2  -2   6      792.48      830.47     11.95 o 
   3  -2   6      157.83      148.64      5.11 o 
   4  -2   6        9.99        8.25      2.81 o 
   5  -2   6      180.27      182.49      6.92 o 
   6  -2   6      134.19      148.90     10.68 o 
   7  -2   6       28.18       20.32      7.33 o 
  -6  -1   6      142.12      135.65      8.76 o 
  -5  -1   6       16.75       16.60      3.64 o 
  -4  -1   6      362.71      383.49      6.41 o 
  -3  -1   6       29.18       39.39      2.21 o 
  -2  -1   6       64.02       59.55      2.31 o 
  -1  -1   6     1505.76     1507.24     17.63 o 
   0  -1   6      502.02      575.35      8.97 o 
   1  -1   6      350.99      411.57      6.79 o 
   2  -1   6      289.21      283.69     12.12 o 
   3  -1   6       87.26       82.03      3.91 o 
   4  -1   6        4.84       -1.74      1.80 o 
   5  -1   6       86.50       87.71      5.06 o 
   6  -1   6      159.72      169.66     10.96 o 
   7  -1   6       96.67      100.99     10.64 o 
  -6   0   6      420.62      459.54     10.95 o 
  -5   0   6      177.97      180.18      6.37 o 
  -4   0   6       46.40       40.86      2.67 o 
  -3   0   6      480.05      521.05      7.12 o 
  -2   0   6      289.10      248.77      4.52 o 
  -1   0   6      522.43      535.49      7.79 o 
   0   0   6      477.39      486.03      8.09 o 
   1   0   6     1183.35     1231.01     21.79 o 
   2   0   6       33.77       16.56      3.11 o 
   3   0   6      129.74      109.41      4.26 o 
   4   0   6        4.47        0.45      1.46 o 
   5   0   6        5.69        3.87      2.53 o 
   6   0   6        3.12       -4.24      4.24 o 
   7   0   6        0.51       -4.04      5.62 o 
   8   0   6       14.87       29.53      8.93 o 
  -7   1   6       19.11       20.30      6.03 o 
  -6   1   6      256.27      260.86     11.63 o 
  -5   1   6       74.40       85.49      5.20 o 
  -4   1   6       19.25       10.24      1.82 o 
  -3   1   6       80.14       82.34      2.91 o 
  -2   1   6      326.63      436.56      6.14 o 
  -1   1   6       32.25       22.24      1.64 o 
   0   1   6      316.46      321.62      5.78 o 
   1   1   6        2.66       -1.10      1.77 o 
   2   1   6      202.25      210.67      7.61 o 
   3   1   6      273.32      290.52      9.25 o 
   4   1   6        3.03        2.79      1.54 o 
   5   1   6       24.04       25.86      5.58 o 
   6   1   6        5.24        1.84      4.63 o 
   7   1   6       78.47       79.72      9.77 o 
   8   1   6       42.72       49.38      9.82 o 
  -7   2   6       26.78       24.43      6.66 o 
  -6   2   6        2.29       -2.49      3.98 o 
  -5   2   6      426.14      467.14     15.08 o 
  -4   2   6      118.17      110.64      3.84 o 
  -3   2   6      121.50      112.38      3.49 o 
  -2   2   6      488.25      527.23      9.09 o 
  -1   2   6      111.97       83.05      3.42 o 
   0   2   6       23.55       23.11      2.81 o 
   1   2   6       33.89       22.01      2.08 o 
   2   2   6     1738.52     1977.60     30.96 o 
   3   2   6      261.85      302.97      9.25 o 
   4   2   6       62.74       57.88      3.41 o 
   5   2   6      104.06       98.66      6.51 o 
   6   2   6       27.78       18.33      5.45 o 
   7   2   6       15.57       10.85      6.36 o 
   8   2   6       43.50       45.47      9.43 o 
  -7   3   6       13.25        1.77      5.08 o 
  -6   3   6       14.17       12.99      4.71 o 
  -5   3   6      982.07      998.80     16.07 o 
  -4   3   6      154.34      131.79      5.14 o 
  -3   3   6        0.92        0.56      1.39 o 
  -2   3   6      567.24      614.00     10.21 o 
  -1   3   6       71.28       90.09      5.19 o 
   0   3   6       43.50       33.49      3.65 o 
   1   3   6      958.04     1038.69     12.23 o 
   2   3   6      907.93      992.27     11.79 o 
   4   3   6      590.75      576.09     13.26 o 
   5   3   6       43.32       49.94      5.97 o 
   6   3   6       33.07       28.28      5.95 o 
   7   3   6        0.81        3.52      5.41 o 
   8   3   6       44.12       58.94     10.42 o 
  -7   4   6       28.67       33.14      7.03 o 
  -6   4   6       74.03       77.16      8.48 o 
  -5   4   6       98.60       98.08      5.63 o 
  -4   4   6      642.29      667.42     10.84 o 
  -3   4   6        0.76       -1.99      2.64 o 
  -2   4   6       20.55       14.49      3.48 o 
  -1   4   6     1073.51     1127.48     21.58 o 
   0   4   6       88.72       83.67      5.12 o 
   1   4   6     1107.53     1160.50     21.06 o 
   2   4   6       42.37       40.09      4.13 o 
   3   4   6      875.77      902.69     11.01 o 
   4   4   6       96.18       91.35      6.53 o 
   5   4   6       35.22       36.97      5.36 o 
   6   4   6      245.32      239.88     11.11 o 
   7   4   6        0.55        0.28      4.84 o 
   8   4   6       10.32       14.46      7.07 o 
  -7   5   6       42.53       52.34      8.91 o 
  -5   5   6       26.00       24.37      5.45 o 
  -4   5   6      634.49      635.19     12.57 o 
  -3   5   6      359.64      328.25     11.85 o 
  -2   5   6      327.49      334.86     11.48 o 
  -1   5   6      851.69      864.47     18.81 o 
   0   5   6       10.85       23.13      3.63 o 
   1   5   6      126.92      127.78      6.44 o 
   2   5   6       59.61       54.31      4.48 o 
   3   5   6      332.05      343.74      9.52 o 
   4   5   6      113.68      122.68      7.83 o 
   5   5   6      237.96      214.46     10.16 o 
   6   5   6       46.07       40.80      6.75 o 
   8   5   6        4.17        1.99      6.49 o 
  -6   6   6       22.20       15.33      4.14 o 
  -5   6   6       22.33       23.06      4.12 o 
  -4   6   6      115.79      107.33      8.17 o 
  -3   6   6     1330.79     1287.02     26.92 o 
  -2   6   6       27.81       31.39      5.43 o 
  -1   6   6       30.82       26.10      4.37 o 
   0   6   6      499.24      513.52     13.79 o 
   1   6   6       81.67       83.89      5.53 o 
   2   6   6      363.17      365.91     10.64 o 
   3   6   6      222.41      215.99      6.06 o 
   4   6   6      255.80      241.72     10.75 o 
   5   6   6       88.49       74.92      6.96 o 
   6   6   6        0.27       -1.25      4.04 o 
   7   6   6        8.45        5.56      5.47 o 
  -6   7   6       28.19       27.57      7.33 o 
  -5   7   6       59.90       50.12      7.61 o 
  -4   7   6       17.27       27.09      6.01 o 
  -3   7   6      161.79      149.79      9.28 o 
  -2   7   6      132.23      130.18      8.56 o 
  -1   7   6        0.75       -1.36      3.42 o 
   0   7   6       69.85       67.35      5.79 o 
   1   7   6        0.90        0.11      2.57 o 
   2   7   6      144.56      134.14      6.98 o 
   3   7   6        9.49        2.86      2.33 o 
   4   7   6       14.28        9.99      4.17 o 
   5   7   6       76.20       84.28      8.56 o 
   6   7   6       35.36       36.97      7.13 o 
   7   7   6       10.38       12.30      6.46 o 
  -6   8   6       10.87        3.42      6.55 o 
  -5   8   6       19.09       19.98      6.59 o 
  -4   8   6       13.21       11.78      5.38 o 
  -3   8   6        3.02       -0.32      3.98 o 
  -2   8   6      642.70      605.86     17.95 o 
  -1   8   6        0.45        1.04      3.65 o 
   0   8   6      231.76      201.59      9.47 o 
   1   8   6      175.16      192.92      9.04 o 
   2   8   6        0.68       -2.10      4.14 o 
   3   8   6       11.39       12.97      4.39 o 
   4   8   6       81.05       96.45      8.00 o 
   5   8   6      297.22      302.48     13.75 o 
   6   8   6       20.64       11.59      5.86 o 
   7   8   6       23.26       27.18      7.96 o 
  -5   9   6       21.17       25.30      7.91 o 
  -4   9   6       11.90       13.58      6.31 o 
  -3   9   6        1.71        0.09      4.48 o 
  -2   9   6      306.83      340.07     14.27 o 
  -1   9   6      286.61      264.90     12.13 o 
   0   9   6        5.93        7.85      4.39 o 
   1   9   6       95.41       90.98      6.79 o 
   2   9   6      117.28      112.86      5.47 o 
   3   9   6        9.37       16.28      4.99 o 
   4   9   6       25.61       35.16      6.46 o 
   5   9   6      129.66      126.37      9.77 o 
   6   9   6      109.26      104.56      9.66 o 
   7   9   6       15.23       20.22      7.68 o 
  -4  10   6        8.66        9.69      6.14 o 
  -3  10   6       24.39       27.22      7.31 o 
  -2  10   6       73.37       94.68      9.69 o 
  -1  10   6      328.12      341.96     14.18 o 
   0  10   6        9.02       11.50      5.41 o 
   1  10   6      374.03      358.20      9.64 o 
   2  10   6       72.33       72.51      5.93 o 
   3  10   6       46.54       41.08      7.29 o 
   4  10   6       76.77       87.43      9.34 o 
   5  10   6        3.66        3.31      5.28 o 
   6  10   6       87.38       73.01      9.69 o 
  -3  11   6       61.85       57.36      9.08 o 
  -2  11   6       13.81        7.89      6.46 o 
  -1  11   6      129.16      125.86     10.18 o 
   0  11   6       93.52       91.26      5.76 o 
   1  11   6        1.21        2.78      3.37 o 
   2  11   6      113.82      104.34      6.06 o 
   3  11   6       57.30       68.11      8.80 o 
   4  11   6        1.11        1.06      5.36 o 
   5  11   6        4.85       11.03      5.92 o 
   6  11   6       97.47      100.90     11.16 o 
  -2  12   6        3.34        0.63      5.60 o 
  -1  12   6       18.25       19.11      7.22 o 
   0  12   6      112.56      117.40     10.25 o 
   1  12   6        4.59        3.43      3.55 o 
   2  12   6      162.51      161.92     11.26 o 
   3  12   6       10.20       15.48      6.53 o 
   4  12   6        1.07       -2.03      5.21 o 
   5  12   6        6.43       -1.04      6.53 o 
  -1  13   6        2.40       -1.47      6.59 o 
   0  13   6       23.05       24.32      7.55 o 
   1  13   6       22.78       23.34      4.68 o 
   2  13   6        0.42       -0.97      5.06 o 
   3  13   6        6.10        0.32      6.10 o 
   4  13   6        0.15       -6.12      6.12 o 
   0  14   6        0.33       -6.38      6.38 o 
   2  14   6        4.76        7.24      7.13 o 
   0 -13   7        2.04       -0.74      5.71 o 
  -4 -12   7       14.27       10.10      6.94 o 
  -3 -12   7       42.08       46.23      8.09 o 
  -1 -12   7        4.04       -2.88      5.06 o 
   0 -12   7        0.77       -5.38      5.38 o 
   1 -12   7       26.11       30.44      7.93 o 
  -5 -11   7        9.66       15.57      6.70 o 
  -4 -11   7        5.10        3.20      5.75 o 
  -3 -11   7        5.54        9.15      5.41 o 
  -1 -11   7       25.22       29.66      6.44 o 
   0 -11   7       28.93       35.54      6.92 o 
   1 -11   7       13.53        3.98      6.16 o 
   2 -11   7        5.71        8.58      5.82 o 
  -5 -10   7        6.90       13.12      6.55 o 
  -4 -10   7        1.09       -3.81      4.17 o 
  -3 -10   7       15.03        9.92      5.51 o 
  -2 -10   7      108.64      113.55      8.26 o 
  -1 -10   7       37.40       57.60      7.44 o 
   0 -10   7       18.60       22.51      6.14 o 
   1 -10   7       64.49       84.32      9.04 o 
   2 -10   7       14.49       11.55      6.14 o 
   3 -10   7        1.23       -3.81      5.08 o 
  -6  -9   7        3.86       -1.66      5.88 o 
  -5  -9   7       33.84       20.82      6.42 o 
  -4  -9   7        9.45        9.25      5.62 o 
  -3  -9   7       28.18       13.99      4.99 o 
  -2  -9   7       72.87       80.21      4.95 o 
  -1  -9   7       48.22       49.87      5.92 o 
   0  -9   7       51.65       64.84      7.65 o 
   1  -9   7        8.21       15.70      5.69 o 
   2  -9   7       84.71       94.33      9.43 o 
   3  -9   7       42.55       49.21      8.02 o 
   4  -9   7       31.18       35.63      7.78 o 
  -6  -8   7       66.29       78.16      9.53 o 
  -5  -8   7      123.75      115.63      9.17 o 
  -4  -8   7       22.82       21.60      5.84 o 
  -3  -8   7       42.92       40.11      6.12 o 
  -2  -8   7      225.74      222.31      7.15 o 
  -1  -8   7       50.33       47.74      6.83 o 
   0  -8   7       30.60       29.32      5.21 o 
   1  -8   7      194.48      189.31     10.38 o 
   2  -8   7      247.31      242.78     12.11 o 
   3  -8   7       50.40       60.41      7.85 o 
   4  -8   7       20.39       17.25      6.53 o 
   5  -8   7        0.68        7.57      5.97 o 
  -7  -7   7        0.34       -1.06      5.21 o 
  -6  -7   7       47.72       43.98      8.09 o 
  -5  -7   7      127.90      128.99      9.41 o 
  -4  -7   7      107.78       98.57      7.81 o 
  -3  -7   7       83.32       78.59      6.88 o 
  -2  -7   7      318.08      304.63      8.04 o 
  -1  -7   7       23.15       21.63      3.45 o 
   0  -7   7      248.08      256.10      7.11 o 
   1  -7   7      187.77      201.66     10.27 o 
   2  -7   7       23.87       17.75      4.80 o 
   3  -7   7      158.28      157.96      9.95 o 
   4  -7   7       36.44       46.73      4.92 o 
   5  -7   7        1.78       -0.15      3.38 o 
   6  -7   7       33.77       30.02      5.70 o 
  -7  -6   7       59.12       64.11      8.93 o 
  -6  -6   7       20.64       25.60      6.75 o 
  -5  -6   7      130.41      132.36      9.15 o 
  -4  -6   7       86.09       78.42      7.26 o 
  -3  -6   7       23.12       16.35      4.52 o 
  -2  -6   7       20.24       11.55      2.64 o 
  -1  -6   7      230.54      227.12     11.05 o 
   0  -6   7       54.88       60.01      8.54 o 
   1  -6   7        6.53        3.37      3.33 o 
   2  -6   7      365.51      393.35     13.99 o 
   3  -6   7       75.27       71.31      4.62 o 
   4  -6   7       26.41       33.23      4.16 o 
   5  -6   7       34.76       34.99      4.72 o 
   6  -6   7        3.70        3.86      5.18 o 
  -7  -5   7       20.38       33.99      7.74 o 
  -6  -5   7       67.73       77.10      8.52 o 
  -5  -5   7       42.00       37.36      6.03 o 
  -4  -5   7       24.95       24.71      4.93 o 
  -3  -5   7      111.68      101.63      4.65 o 
  -2  -5   7       68.38       65.25      3.87 o 
  -1  -5   7      592.97      571.59     21.04 o 
   0  -5   7        7.59        2.25      1.80 o 
   1  -5   7      234.14      243.38      6.12 o 
   2  -5   7        3.91        2.95      2.10 o 
   3  -5   7        0.95       -0.75      2.20 o 
   4  -5   7      139.61      144.06      6.15 o 
   5  -5   7       42.17       47.83      4.68 o 
   6  -5   7        2.35       -1.20      3.81 o 
   7  -5   7        8.01       12.91      6.85 o 
  -8  -4   7        0.62        0.00      6.36 o 
  -7  -4   7        6.27        3.76      5.77 o 
  -6  -4   7        2.37        4.15      4.37 o 
  -5  -4   7       40.25       38.87      6.14 o 
  -4  -4   7       67.67       63.09      6.79 o 
  -3  -4   7       89.22       88.48      4.19 o 
  -2  -4   7      243.08      251.62      6.56 o 
  -1  -4   7        1.32       -1.07      1.49 o 
   0  -4   7      168.26      164.00      5.15 o 
   1  -4   7      117.35      118.90      3.25 o 
   2  -4   7        0.54       -0.71      2.55 o 
   3  -4   7      652.81      694.63     18.64 o 
   4  -4   7      304.01      304.50      8.45 o 
   5  -4   7      105.02      100.24      5.75 o 
   6  -4   7       32.78       38.26     10.01 o 
   7  -4   7        9.54        7.74      7.03 o 
  -7  -3   7       10.00        2.03      4.86 o 
  -6  -3   7       31.83       34.18      6.18 o 
  -5  -3   7      233.16      250.65     11.57 o 
  -4  -3   7      419.58      433.78     13.95 o 
  -3  -3   7       85.41       83.01      2.97 o 
  -2  -3   7      525.69      527.09      9.59 o 
  -1  -3   7       62.19       50.38      3.10 o 
   0  -3   7       29.50       35.61      7.11 o 
   1  -3   7       31.91       26.31      1.79 o 
   2  -3   7     1192.92     1235.27     36.92 o 
   3  -3   7        0.46       -0.16      1.90 o 
   4  -3   7      188.93      177.95      6.47 o 
   5  -3   7      278.66      276.83      8.72 o 
   6  -3   7        3.40       -1.66      4.71 o 
   7  -3   7       22.12       13.40      6.72 o 
  -7  -2   7        0.79       -4.26      4.26 o 
  -6  -2   7        6.17        7.18      4.63 o 
  -5  -2   7      276.63      305.57     12.32 o 
  -4  -2   7        0.87       -1.33      1.86 o 
  -3  -2   7      159.65      142.91      3.65 o 
  -2  -2   7      412.03      418.05      8.25 o 
  -1  -2   7      367.60      372.77     11.52 o 
   0  -2   7     1466.70     1493.09     18.12 o 
   1  -2   7     2263.14     2201.53     19.15 o 
   2  -2   7      280.80      284.48      6.49 o 
   3  -2   7       32.11       37.75      4.39 o 
   4  -2   7      350.23      351.76      8.72 o 
   5  -2   7      204.42      196.92      7.31 o 
   6  -2   7       60.47       65.58      8.48 o 
   7  -2   7       86.18      103.84     11.33 o 
  -7  -1   7       12.81       20.13      6.55 o 
  -6  -1   7        8.53        9.84      5.21 o 
  -5  -1   7      257.49      290.35     11.91 o 
  -4  -1   7       20.37       15.33      2.60 o 
  -3  -1   7      264.93      257.77      6.51 o 
  -2  -1   7      776.03      768.04      8.84 o 
  -1  -1   7      232.05      232.43      5.89 o 
   0  -1   7      367.97      357.23      7.23 o 
   1  -1   7       14.91       10.93      1.73 o 
   2  -1   7       26.47       33.22      4.04 o 
   3  -1   7      320.07      305.76      7.42 o 
   4  -1   7        6.44        2.78      2.52 o 
   5  -1   7      533.94      579.36     22.20 o 
   6  -1   7      333.31      350.80     15.35 o 
   7  -1   7        4.28       -3.52      5.21 o 
  -6   0   7        2.60        7.68      4.82 o 
  -5   0   7        3.18        1.04      3.96 o 
  -4   0   7      281.14      297.21      5.85 o 
  -3   0   7       99.76       89.40      3.07 o 
  -2   0   7      543.56      537.11      7.14 o 
  -1   0   7      244.06      244.20      7.57 o 
   0   0   7      192.89      166.72      4.83 o 
   1   0   7      177.62      157.92      7.09 o 
   2   0   7      186.36      201.23      8.06 o 
   3   0   7        6.97       10.06      2.17 o 
   4   0   7      138.25      151.55      5.67 o 
   5   0   7      160.02      160.48      9.18 o 
   6   0   7       11.83        5.45      5.73 o 
   7   0   7        1.24       -3.37      5.51 o 
  -6   1   7        6.93        5.06      4.32 o 
  -5   1   7       25.80       18.79      3.43 o 
  -4   1   7      105.74      104.61      3.77 o 
  -3   1   7       25.87       27.08      2.15 o 
  -2   1   7        6.87        4.08      1.87 o 
  -1   1   7      232.34      221.83      4.71 o 
   0   1   7      127.36      122.27      3.81 o 
   1   1   7      257.59      237.22      8.45 o 
   2   1   7      801.38      814.87     17.43 o 
   3   1   7       39.23       39.74      4.35 o 
   4   1   7       74.11       62.10      3.05 o 
   5   1   7        0.56        0.50      3.61 o 
   6   1   7      163.78      189.87     11.48 o 
   7   1   7       40.54       40.58      8.17 o 
   8   1   7       63.85       74.29     10.83 o 
  -5   2   7        2.77        0.34      2.10 o 
  -4   2   7        1.43        1.67      1.76 o 
  -3   2   7      162.03      159.58      4.21 o 
  -2   2   7        7.67        8.65      1.96 o 
  -1   2   7      198.29      197.49      9.11 o 
   0   2   7       25.14       26.08      2.28 o 
   1   2   7      707.63      743.86     10.29 o 
   2   2   7      193.65      156.10      7.11 o 
   3   2   7       77.93       61.14      4.73 o 
   4   2   7       33.13       29.60      3.06 o 
   5   2   7       76.48       75.28      6.92 o 
   6   2   7       96.93       87.89      8.30 o 
   7   2   7       52.05       63.76      9.19 o 
   8   2   7       57.36       68.32     10.81 o 
  -6   3   7       78.41       60.95      7.48 o 
  -5   3   7      150.90      141.33      5.00 o 
  -4   3   7        4.89        3.68      2.00 o 
  -3   3   7        1.02        1.81      2.03 o 
  -2   3   7      389.82      326.28      7.56 o 
  -1   3   7      276.78      270.82      9.32 o 
   0   3   7       73.31       73.32      4.97 o 
   1   3   7     1679.20     1790.09     18.93 o 
   2   3   7      535.62      531.82      8.38 o 
   4   3   7       15.27       15.17      3.02 o 
   5   3   7      204.32      195.99      9.19 o 
   6   3   7       59.30       70.79      8.63 o 
   7   3   7      115.75      105.08     10.75 o 
   8   3   7       11.55       11.39      8.02 o 
  -6   4   7        6.37        8.02      4.82 o 
  -5   4   7      354.82      354.04      9.65 o 
  -4   4   7       62.94       65.83      3.87 o 
  -3   4   7        3.84        1.56      2.88 o 
  -2   4   7      478.85      503.05     14.03 o 
  -1   4   7       16.41        9.34      3.22 o 
   0   4   7      235.20      216.40      8.41 o 
   1   4   7       63.70       57.58      4.71 o 
   2   4   7      530.73      559.92     13.79 o 
   3   4   7      164.98      157.64      4.49 o 
   4   4   7        9.01        2.51      3.20 o 
   5   4   7      362.33      361.91     12.91 o 
   7   4   7       29.89       38.10      7.68 o 
  -6   5   7       48.49       35.87      6.98 o 
  -5   5   7      187.64      172.21      7.31 o 
  -4   5   7      126.04      108.49      8.32 o 
  -3   5   7      135.02      134.59      8.26 o 
  -2   5   7      653.95      664.39     17.19 o 
  -1   5   7      174.26      177.68      8.56 o 
   0   5   7       24.20       17.49      3.68 o 
   1   5   7        8.79        4.09      2.59 o 
   2   5   7      616.45      638.62     14.98 o 
   3   5   7      275.22      258.61      8.91 o 
   4   5   7        1.81        0.09      3.39 o 
   5   5   7       29.28       38.10      6.12 o 
   6   5   7       21.80       25.06      5.97 o 
  -5   6   7       29.63       25.58      6.42 o 
  -4   6   7      245.28      256.10     12.15 o 
  -3   6   7       68.02       63.44      7.09 o 
  -2   6   7        2.21        0.69      3.29 o 
  -1   6   7       10.33        9.75      3.65 o 
   0   6   7        2.03       -1.66      2.49 o 
   1   6   7        1.83       -2.21      2.51 o 
   2   6   7      301.89      310.84     10.38 o 
   3   6   7      735.93      757.31     16.54 o 
   4   6   7        4.42        2.79      3.93 o 
   5   6   7        0.67        0.39      3.76 o 
   6   6   7       93.21       98.33      8.41 o 
  -6   7   7       28.17       23.91      6.94 o 
  -5   7   7       53.48       55.61      8.58 o 
  -4   7   7      107.22      117.64      9.60 o 
  -3   7   7       29.61       22.96      5.75 o 
  -2   7   7        1.12       -3.61      3.61 o 
  -1   7   7      397.91      378.54     13.23 o 
   0   7   7        2.35       -1.58      2.92 o 
   1   7   7       24.49       18.08      4.11 o 
   2   7   7      178.41      166.20      8.11 o 
   3   7   7       43.14       39.70      3.86 o 
   4   7   7       17.04        5.49      4.48 o 
   5   7   7        8.84        7.76      4.45 o 
   6   7   7       33.18       31.98      6.96 o 
   7   7   7        8.96        6.27      5.88 o 
  -5   8   7       26.64       17.25      6.96 o 
  -4   8   7        9.21        1.73      4.69 o 
  -3   8   7       50.90       37.21      6.92 o 
  -2   8   7        1.02       -3.33      3.70 o 
  -1   8   7      362.40      353.83     13.38 o 
   0   8   7       19.04       21.60      4.89 o 
   1   8   7       23.40       20.24      4.67 o 
   2   8   7       63.32       72.93      6.23 o 
   3   8   7       85.04       87.69      8.50 o 
   4   8   7      445.05      455.92     16.71 o 
   5   8   7       38.44       44.06      7.42 o 
   6   8   7       29.23       40.80      7.72 o 
   7   8   7       38.48       41.10      8.56 o 
  -4   9   7       28.42       24.45      7.48 o 
  -3   9   7       54.75       69.19      8.76 o 
  -2   9   7      200.34      179.13     10.79 o 
  -1   9   7        6.50       10.53      4.99 o 
   0   9   7       17.90       21.84      5.45 o 
   1   9   7        3.61        2.72      3.76 o 
   2   9   7        4.69        6.41      3.95 o 
   3   9   7      119.67      127.43      9.32 o 
   4   9   7       29.98       40.67      6.72 o 
   5   9   7       33.75       31.96      7.01 o 
   6   9   7       37.24       46.92      8.22 o 
   7   9   7        9.30       14.94      7.11 o 
  -4  10   7       46.81       56.11      9.04 o 
  -3  10   7        7.48        8.80      6.38 o 
  -2  10   7      167.59      187.78     11.50 o 
  -1  10   7       83.07       95.39      9.32 o 
   0  10   7      173.24      167.91     10.08 o 
   1  10   7       11.87       10.56      3.48 o 
   2  10   7       93.73       91.49      5.56 o 
   3  10   7       97.29      101.86      9.92 o 
   4  10   7       21.95       16.00      5.88 o 
   5  10   7       32.30       20.45      6.83 o 
   6  10   7       14.01       11.98      6.64 o 
  -3  11   7       16.31        9.77      7.07 o 
  -2  11   7       48.44       42.85      7.78 o 
  -1  11   7       96.35       96.26      9.75 o 
   0  11   7        7.23        6.35      3.63 o 
   1  11   7        5.83        5.42      3.68 o 
   2  11   7       10.21        8.10      3.78 o 
   3  11   7       23.01       30.05      7.24 o 
   4  11   7        1.48        9.49      6.14 o 
   5  11   7       38.08       43.67      8.41 o 
  -2  12   7        1.88        1.23      5.95 o 
  -1  12   7       90.66      100.19     11.07 o 
   0  12   7       51.74       47.63      7.96 o 
   1  12   7        1.82       -3.50      3.50 o 
   2  12   7        1.91        6.29      6.03 o 
   3  12   7       29.18       27.65      7.50 o 
   4  12   7       13.38        1.97      5.71 o 
   0  13   7       55.14       52.86      9.30 o 
   1  13   7        0.25       -2.71      3.97 o 
   2  13   7        8.20        3.61      5.45 o 
   3  13   7        0.64        0.35      6.46 o 
  -4 -12   8        0.56       -3.98      5.79 o 
  -1 -12   8        9.46        2.38      5.43 o 
   0 -12   8       22.47       35.83      8.11 o 
   1 -12   8        6.00        4.26      6.18 o 
  -4 -11   8        0.19       -2.83      5.60 o 
  -3 -11   8        1.15       -4.65      4.65 o 
  -1 -11   8       19.09       13.97      6.12 o 
   0 -11   8       25.23       23.74      7.07 o 
   1 -11   8        8.48        3.74      5.45 o 
   2 -11   8        2.03        3.63      5.84 o 
  -5 -10   8        0.68       -0.13      5.58 o 
  -4 -10   8        5.08       -3.37      5.21 o 
  -3 -10   8        5.09        3.48      4.89 o 
  -2 -10   8       37.79       27.07      6.03 o 
  -1 -10   8       24.59       27.35      6.29 o 
   0 -10   8        2.11        2.46      4.93 o 
   1 -10   8       31.73       37.08      7.52 o 
   2 -10   8        2.76       -2.03      5.10 o 
   3 -10   8        0.13       -2.92      5.90 o 
  -6  -9   8       26.99       28.97      7.72 o 
  -4  -9   8       63.16       69.01      8.84 o 
  -3  -9   8       16.40       12.35      5.28 o 
  -2  -9   8       94.50       89.69      5.50 o 
  -1  -9   8        8.66        8.09      4.89 o 
   0  -9   8        0.47        2.77      4.43 o 
   1  -9   8       37.00       40.58      7.22 o 
   2  -9   8       22.65       23.22      6.14 o 
   3  -9   8       25.13       23.61      6.88 o 
   4  -9   8       20.54       24.11      7.20 o 
  -6  -8   8       28.94       25.51      7.18 o 
  -5  -8   8       82.92       98.57      9.02 o 
  -4  -8   8       39.13       32.43      6.59 o 
  -3  -8   8       69.82       77.60      8.09 o 
  -2  -8   8       34.43       39.97     10.49 o 
  -1  -8   8       37.38       37.78      4.06 o 
   0  -8   8      104.38       93.42      8.11 o 
   1  -8   8      197.01      174.52     10.25 o 
   2  -8   8      133.85      142.63      9.79 o 
   3  -8   8        1.70        0.86      4.56 o 
   5  -8   8        9.83       10.14      6.25 o 
  -6  -7   8       43.06       50.10      8.04 o 
  -5  -7   8       88.60       95.39      9.51 o 
  -4  -7   8       32.01       47.70      6.70 o 
  -3  -7   8      165.54      158.91      9.19 o 
  -2  -7   8       37.47       39.27      3.97 o 
  -1  -7   8      332.53      344.54      8.77 o 
   0  -7   8        0.54        2.34      3.37 o 
   1  -7   8       62.56       57.27      6.88 o 
   2  -7   8       73.88       78.92      8.43 o 
   3  -7   8        5.44       -0.69      3.78 o 
   4  -7   8       13.59        9.28      5.06 o 
   5  -7   8       43.30       37.04      7.26 o 
  -7  -6   8        2.92        7.55      6.08 o 
  -6  -6   8      104.56      114.68      9.60 o 
  -5  -6   8       49.36       47.70      7.07 o 
  -4  -6   8       34.64       37.45      6.36 o 
  -3  -6   8       85.26       82.42      7.24 o 
  -2  -6   8       80.08       84.51      4.66 o 
  -1  -6   8        0.37       -1.68      2.07 o 
   0  -6   8       95.93       97.48      4.73 o 
   1  -6   8      126.74      126.94      8.50 o 
   2  -6   8        5.46        6.96      3.83 o 
   3  -6   8       64.83       63.00      7.44 o 
   4  -6   8        2.13       -3.91      3.91 o 
   5  -6   8       66.37       72.60      8.58 o 
   6  -6   8        0.78       -1.38      5.56 o 
  -7  -5   8        4.68        4.00      6.18 o 
  -6  -5   8       30.08       35.33      7.50 o 
  -5  -5   8       42.64       51.26      7.13 o 
  -4  -5   8       25.22       16.54      4.80 o 
  -3  -5   8       33.17       33.90      3.51 o 
  -2  -5   8      478.01      498.26     29.65 o 
  -1  -5   8        9.79        4.99      2.10 o 
   0  -5   8      202.26      187.16      8.11 o 
   1  -5   8        5.73        0.98      2.11 o 
   2  -5   8      175.91      189.94     10.05 o 
   3  -5   8       40.65       43.26      6.23 o 
   4  -5   8        4.01        0.86      3.78 o 
   5  -5   8       72.79       79.65      5.99 o 
   6  -5   8       17.33        8.92      4.20 o 
  -7  -4   8       37.57       37.43      7.85 o 
  -6  -4   8        9.08        2.66      5.10 o 
  -5  -4   8       45.49       41.75      6.40 o 
  -4  -4   8      122.68      123.37      8.06 o 
  -3  -4   8       11.74       17.21      3.37 o 
  -2  -4   8      306.14      302.20      7.64 o 
  -1  -4   8      192.42      214.70      9.15 o 
   0  -4   8       82.91       71.45      5.53 o 
   1  -4   8      220.63      224.65      6.25 o 
   2  -4   8      463.77      464.22     14.66 o 
   3  -4   8        0.46       -0.89      3.14 o 
   4  -4   8      127.92      128.26      5.87 o 
   5  -4   8       49.43       42.75      7.51 o 
   6  -4   8       30.25       36.15      7.46 o 
   7  -4   8        0.93        0.39      6.23 o 
  -7  -3   8        4.79        7.13      6.14 o 
  -6  -3   8       38.01       35.07      6.64 o 
  -5  -3   8      324.42      343.10     13.71 o 
  -4  -3   8       88.29       97.23      7.39 o 
  -3  -3   8      107.70      108.24      3.53 o 
  -2  -3   8      611.53      614.20     11.02 o 
  -1  -3   8      401.29      384.95     10.67 o 
   0  -3   8        1.27        1.83      1.72 o 
   1  -3   8      947.81      951.44     13.82 o 
   2  -3   8      360.99      351.23     12.35 o 
   3  -3   8      195.14      176.49     11.99 o 
   4  -3   8       13.93       12.31      2.94 o 
   5  -3   8       41.79       42.19      6.01 o 
   6  -3   8       43.57       50.79      8.24 o 
   7  -3   8       25.64       29.88      8.32 o 
  -7  -2   8        8.56        9.34      6.64 o 
  -6  -2   8       81.80       88.23      8.82 o 
  -5  -2   8       79.57       79.74      7.50 o 
  -4  -2   8       29.39       26.30      3.35 o 
  -3  -2   8      137.41      132.70      4.57 o 
  -2  -2   8      481.91      458.91      9.23 o 
  -1  -2   8      616.36      628.19     15.03 o 
   0  -2   8      532.38      556.49     10.02 o 
   1  -2   8      282.04      298.26      6.91 o 
   2  -2   8      459.62      413.38      8.23 o 
   3  -2   8      180.32      175.94      5.85 o 
   4  -2   8       27.85       31.37      4.58 o 
   5  -2   8      129.62      137.99      6.44 o 
   6  -2   8      157.42      186.59     11.70 o 
   7  -2   8       54.07       55.11      9.12 o 
  -7  -1   8        8.53       13.62      5.92 o 
  -6  -1   8       32.98       40.65      7.29 o 
  -5  -1   8      159.55      159.43      9.84 o 
  -4  -1   8      190.69      193.73     11.39 o 
  -3  -1   8       76.89       74.90      4.08 o 
  -2  -1   8      834.44      870.72     10.07 o 
  -1  -1   8     1062.07     1061.87     15.00 o 
   0  -1   8       14.04        9.67      2.04 o 
   1  -1   8       17.45       13.54      1.86 o 
   2  -1   8      696.22      707.75     19.17 o 
   3  -1   8       21.05       23.00      5.03 o 
   4  -1   8      174.83      147.86      5.88 o 
   5  -1   8       32.70       35.57      4.22 o 
   6  -1   8       84.86       88.99      8.50 o 
   7  -1   8        1.41       -0.65      6.18 o 
  -6   0   8       86.82      113.47      9.08 o 
  -5   0   8       77.71       76.19      6.94 o 
  -4   0   8       43.96       42.54      3.90 o 
  -3   0   8       88.64       96.48      4.44 o 
  -2   0   8       28.90       33.35      3.26 o 
  -1   0   8      663.15      635.53      8.24 o 
   0   0   8       33.57       31.53      2.86 o 
   1   0   8        7.83        6.44      2.62 o 
   2   0   8      569.13      566.99     14.92 o 
   3   0   8      321.03      334.43      7.90 o 
   4   0   8       24.91       15.87      2.98 o 
   5   0   8       25.13       24.69      7.33 o 
   6   0   8       33.62       31.98      7.39 o 
   7   0   8        2.59        0.45      5.77 o 
  -6   1   8        0.23        7.13      5.08 o 
  -5   1   8        0.86        2.75      4.04 o 
  -4   1   8       31.80       26.29      3.40 o 
  -3   1   8        1.09       -0.63      1.89 o 
  -2   1   8       53.97       48.10      5.03 o 
  -1   1   8      697.63      742.30      9.10 o 
   0   1   8      135.79      142.74      4.42 o 
   1   1   8       27.18       18.77      3.48 o 
   2   1   8      183.68      175.28      8.00 o 
   3   1   8      339.15      335.99     11.22 o 
   4   1   8       74.56       67.02      4.55 o 
   5   1   8      142.85      137.77      9.36 o 
   6   1   8       62.61       57.12      8.61 o 
   7   1   8       39.78       40.69      8.97 o 
  -5   2   8      226.63      247.97     14.22 o 
  -4   2   8      129.78      124.56      5.56 o 
  -3   2   8       20.41       15.84      2.84 o 
  -2   2   8      271.98      252.78     11.91 o 
  -1   2   8      284.90      294.08      7.17 o 
   0   2   8       88.58       99.82      5.55 o 
   1   2   8        1.97        1.29      2.15 o 
   2   2   8      217.42      221.18      8.99 o 
   3   2   8      535.26      523.98     14.23 o 
   4   2   8       75.68       75.09      5.97 o 
   5   2   8      229.75      202.78     11.01 o 
   6   2   8       71.46       79.67      9.15 o 
   7   2   8       63.59       61.66      9.49 o 
  -5   3   8       43.22       46.19      4.65 o 
  -4   3   8       60.07       59.08      9.52 o 
  -3   3   8        7.87        7.24      2.54 o 
  -2   3   8      172.53      178.09      8.39 o 
  -1   3   8      513.13      519.66     14.16 o 
   0   3   8      601.84      625.62     15.50 o 
   1   3   8      748.06      786.52     11.28 o 
   2   3   8      586.22      596.09      9.98 o 
   3   3   8      163.50      152.75     10.35 o 
   4   3   8      250.88      246.07      9.62 o 
   5   3   8       58.98       58.12      6.46 o 
   6   3   8      101.31       88.34      8.63 o 
   7   3   8       63.28       69.53      9.56 o 
  -5   4   8       25.43       19.39      5.73 o 
  -4   4   8      109.38      114.72      7.96 o 
  -3   4   8        8.02        5.15      3.52 o 
  -2   4   8      106.07       85.55      6.42 o 
  -1   4   8      298.05      326.47     11.31 o 
   0   4   8      445.76      430.30     12.78 o 
   1   4   8       34.16       31.29      4.67 o 
   2   4   8       41.38       46.70      4.99 o 
   3   4   8      402.54      411.27      7.76 o 
   4   4   8      219.76      198.87      4.74 o 
   5   4   8       16.65       14.16      4.86 o 
   7   4   8       37.14       34.27      7.91 o 
  -5   5   8       45.24       35.93      6.57 o 
  -4   5   8       15.97        9.36      4.93 o 
  -3   5   8      279.51      277.35     11.68 o 
  -2   5   8      178.07      173.01      9.06 o 
  -1   5   8      174.62      193.79      9.32 o 
   0   5   8      413.89      415.68     12.91 o 
   1   5   8       42.39       50.35      5.23 o 
   2   5   8      200.17      212.21      8.71 o 
   3   5   8      143.01      131.15      7.09 o 
   4   5   8       66.21       73.12      6.49 o 
   5   5   8       35.59       35.22      5.95 o 
   6   5   8       40.29       42.61      7.20 o 
  -4   6   8       62.93       55.52      7.70 o 
  -3   6   8        5.11        5.04      4.17 o 
  -2   6   8      455.93      407.55     14.12 o 
  -1   6   8      246.86      226.95     10.29 o 
   0   6   8        1.06       -2.10      3.31 o 
   1   6   8        5.66        5.95      3.74 o 
   2   6   8      283.79      295.80     10.66 o 
   3   6   8       78.28       87.43      6.18 o 
   4   6   8       53.62       64.60      7.09 o 
   5   6   8       10.85        8.56      4.52 o 
   6   6   8        9.00        9.62      5.53 o 
  -5   7   8        5.62       -1.51      5.56 o 
  -4   7   8       59.24       49.40      7.89 o 
  -3   7   8        0.43       -1.10      4.30 o 
  -2   7   8       21.11       22.10      5.17 o 
  -1   7   8       77.33       89.06      7.63 o 
   0   7   8       27.21       20.09      4.63 o 
   1   7   8       84.08       85.88      6.57 o 
   2   7   8       11.76       17.99      4.48 o 
   3   7   8        0.70        0.56      3.37 o 
   4   7   8        6.10        5.49      4.30 o 
   5   7   8       74.35       85.27      8.58 o 
   6   7   8       22.29       21.47      6.72 o 
   7   7   8       10.21       12.02      6.70 o 
  -5   8   8        0.49        4.76      6.29 o 
  -4   8   8       27.25       19.61      6.46 o 
  -3   8   8        2.52       -3.78      3.78 o 
  -2   8   8        0.46        2.81      4.43 o 
  -1   8   8        5.28        4.24      4.32 o 
   0   8   8      266.12      270.63     11.65 o 
   1   8   8        0.36       -1.12      3.42 o 
   2   8   8       49.49       45.56      5.86 o 
   3   8   8      281.07      287.69     13.08 o 
   4   8   8       61.68       64.41      8.28 o 
   5   8   8       79.28       80.21      8.82 o 
   6   8   8       60.11       60.45      8.73 o 
   7   8   8       10.65       18.05      7.61 o 
  -4   9   8       32.20       35.70      7.98 o 
  -3   9   8        9.09        8.97      5.64 o 
  -2   9   8       37.98       36.52      6.88 o 
  -1   9   8       20.46       18.77      5.41 o 
   0   9   8        6.70        3.44      4.71 o 
   1   9   8       65.04       72.34      7.70 o 
   2   9   8       42.38       47.44      6.42 o 
   3   9   8       41.66       59.31      8.09 o 
   4   9   8       48.36       47.54      7.68 o 
   5   9   8       20.39        6.12      5.79 o 
   6   9   8       43.58       43.54      8.82 o 
  -3  10   8       87.64      112.69     11.37 o 
  -2  10   8       75.47      102.25     10.68 o 
  -1  10   8        6.74        3.01      5.19 o 
   0  10   8       35.03       30.81      6.72 o 
   1  10   8      116.23      111.48      8.30 o 
   2  10   8        0.38       -1.26      2.90 o 
   3  10   8      113.82      116.67      9.82 o 
   4  10   8       43.69       42.40      7.70 o 
   5  10   8        2.16       -1.47      5.86 o 
   6  10   8       30.94       26.07      8.52 o 
  -2  11   8        0.44       -4.37      5.92 o 
  -1  11   8        0.60       -5.30      5.30 o 
   0  11   8       14.59       12.76      6.46 o 
   1  11   8        0.47       -1.47      3.47 o 
   2  11   8       33.59       34.59      4.91 o 
   3  11   8       38.55       50.81      8.28 o 
   4  11   8        7.54       11.39      6.12 o 
   5  11   8       12.87        5.58      6.88 o 
  -1  12   8       24.32       21.71      8.00 o 
   0  12   8        0.44        0.07      5.66 o 
   1  12   8        0.22        0.95      3.82 o 
   2  12   8       32.54       17.38      6.98 o 
   3  12   8       16.70       11.05      6.27 o 
   4  12   8        0.13        4.09      6.66 o 
   0  13   8        7.41        6.10      7.26 o 
   1  13   8        1.72        3.40      4.33 o 
   2  13   8        4.42       -2.31      5.95 o 
   0 -12   9        1.03       -2.16      5.64 o 
  -4 -11   9        0.56        0.67      5.43 o 
  -3 -11   9        2.28        5.02      5.62 o 
  -1 -11   9       44.94       47.78      8.13 o 
   0 -11   9       19.39       15.13      6.92 o 
   1 -11   9        8.43        6.46      6.72 o 
  -5 -10   9        2.98        6.55      5.79 o 
  -4 -10   9       14.70        7.18      6.08 o 
  -3 -10   9       14.19       18.94      6.25 o 
  -1 -10   9        0.31       -0.41      4.76 o 
   0 -10   9       43.09       51.72      7.76 o 
   1 -10   9        0.69       -2.16      4.65 o 
   2 -10   9       33.20       39.54      8.35 o 
  -5  -9   9       59.45       57.19      8.61 o 
  -4  -9   9        2.43        8.61      5.15 o 
  -3  -9   9        6.47        6.55      5.06 o 
  -2  -9   9       36.03       41.67      4.74 o 
  -1  -9   9       48.29       49.19      7.35 o 
   0  -9   9        0.31       -4.28      4.28 o 
   1  -9   9       54.35       59.85      8.06 o 
   2  -9   9       58.85       65.34      8.54 o 
   3  -9   9        7.82       -0.99      5.79 o 
  -6  -8   9       13.71       15.20      6.62 o 
  -5  -8   9       57.01       56.39      8.73 o 
  -4  -8   9       37.73       41.14      7.46 o 
  -3  -8   9        6.51        1.73      4.45 o 
  -2  -8   9      130.08      136.27      8.44 o 
  -1  -8   9      112.43      122.89      6.03 o 
   0  -8   9        0.24       -1.10      4.15 o 
   1  -8   9      219.22      218.09     11.89 o 
   2  -8   9       39.33       37.60      7.18 o 
   3  -8   9       64.31       89.53      9.92 o 
   4  -8   9        0.67       -4.97      4.97 o 
  -6  -7   9       57.97       53.58      8.82 o 
  -5  -7   9       42.73       41.04      7.39 o 
  -4  -7   9       49.15       55.22      7.31 o 
  -3  -7   9       15.69       15.42      5.19 o 
  -2  -7   9       31.61       25.43      3.59 o 
  -1  -7   9        5.11       -0.40      2.50 o 
   0  -7   9       80.03       82.53      7.50 o 
   1  -7   9        2.72       -3.63      3.63 o 
   2  -7   9       67.23       78.29      8.54 o 
   3  -7   9       76.19       83.63      8.99 o 
   4  -7   9        0.77       -4.13      4.37 o 
   5  -7   9        1.93       -0.56      6.05 o 
  -6  -6   9       29.51       31.52      7.33 o 
  -5  -6   9      129.09      131.41      9.73 o 
  -4  -6   9       86.59       90.07      7.89 o 
  -3  -6   9        0.28        1.43      3.89 o 
  -2  -6   9        9.54        7.09      2.91 o 
  -1  -6   9      171.97      179.51      6.53 o 
   0  -6   9       54.79       47.71      4.95 o 
   1  -6   9       26.58       16.95      5.21 o 
   2  -6   9      182.20      163.84     10.21 o 
   3  -6   9        7.99        3.57      4.39 o 
   4  -6   9        8.97        4.63      5.17 o 
   5  -6   9       10.38        2.68      4.95 o 
   6  -6   9        8.32       -1.95      5.97 o 
  -7  -5   9       19.66       27.26      7.68 o 
  -6  -5   9        7.05       11.89      6.18 o 
  -5  -5   9       11.56       14.79      5.86 o 
  -4  -5   9        2.31        5.25      4.30 o 
  -3  -5   9        9.66        8.45      2.75 o 
  -2  -5   9       64.89       62.94      4.43 o 
  -1  -5   9      135.61      141.12      5.79 o 
   0  -5   9       12.62        9.69      2.59 o 
   1  -5   9       83.29       85.42      7.11 o 
   2  -5   9       17.25       16.54      5.04 o 
   3  -5   9       32.40       28.84      5.88 o 
   4  -5   9       68.24       85.16      8.61 o 
   5  -5   9       33.26       27.11      6.75 o 
   6  -5   9        0.25       -3.18      5.43 o 
  -7  -4   9        2.81       -1.02      5.56 o 
  -6  -4   9        5.37        2.34      5.28 o 
  -5  -4   9       48.03       72.02      8.56 o 
  -4  -4   9      256.49      265.70     12.02 o 
  -3  -4   9      185.71      202.09      6.78 o 
  -2  -4   9       24.00       23.50      3.28 o 
  -1  -4   9       48.95       54.55      7.72 o 
   0  -4   9       21.10       17.90      2.66 o 
   1  -4   9       78.39       61.69      4.31 o 
   2  -4   9        3.79        3.78      3.74 o 
   3  -4   9      281.21      287.04     12.60 o 
   4  -4   9       44.74       36.63      6.23 o 
   5  -4   9       45.99       42.07      7.03 o 
  -7  -3   9        0.16        3.03      5.58 o 
  -6  -3   9       30.61       33.25      7.16 o 
  -5  -3   9      222.99      233.85     11.98 o 
  -4  -3   9      164.95      183.34     10.18 o 
  -3  -3   9       59.70       59.29      3.45 o 
  -2  -3   9      302.71      317.59      8.55 o 
  -1  -3   9      214.77      209.33      7.70 o 
   0  -3   9       62.37       62.09      3.92 o 
   1  -3   9      538.08      548.20     10.31 o 
   2  -3   9      627.91      597.60     17.38 o 
   3  -3   9       34.01       36.02      5.58 o 
   4  -3   9      117.36      112.32      8.61 o 
   5  -3   9       13.33       13.73      5.38 o 
  -7  -2   9       14.62       18.12      6.90 o 
  -6  -2   9       31.39       40.06      7.81 o 
  -5  -2   9      149.76      152.99      9.90 o 
  -4  -2   9      172.68      169.56      7.34 o 
  -3  -2   9       69.62       67.85      3.07 o 
  -2  -2   9      135.87      134.71      5.32 o 
  -1  -2   9      410.09      393.74     19.71 o 
   0  -2   9      219.85      220.80     15.97 o 
   1  -2   9       79.33       81.36      6.55 o 
   2  -2   9        9.02        2.77      3.37 o 
   3  -2   9        5.81        7.72      4.02 o 
   4  -2   9      154.45      140.69      8.78 o 
   5  -2   9       38.14       34.20      4.43 o 
   6  -2   9      127.82      150.48     10.55 o 
   7  -2   9        7.38        9.79      7.33 o 
  -7  -1   9       12.19       17.38      6.23 o 
  -6  -1   9       32.32       37.81      7.31 o 
  -5  -1   9       70.52       74.27      7.98 o 
  -4  -1   9      126.55      120.41      5.40 o 
  -3  -1   9      225.94      229.78      6.95 o 
  -2  -1   9      394.14      404.51      8.04 o 
  -1  -1   9      844.76      866.18     13.86 o 
   0  -1   9      271.63      284.56      7.23 o 
   1  -1   9        2.83       -0.54      2.59 o 
   2  -1   9       83.13       84.75      6.49 o 
   3  -1   9      131.48      133.51      8.02 o 
   4  -1   9       11.46        3.41      2.54 o 
   5  -1   9      170.65      177.65      7.21 o 
   6  -1   9       10.87        3.16      5.43 o 
   7  -1   9        1.93        3.18      6.44 o 
  -6   0   9        0.29       -2.46      4.61 o 
  -5   0   9       28.98       25.45      5.71 o 
  -4   0   9       64.30       71.31      4.87 o 
  -3   0   9      127.61      116.44      5.02 o 
  -2   0   9       86.14       83.01      3.28 o 
  -1   0   9        8.99        7.60      1.73 o 
   0   0   9      412.35      422.33      8.93 o 
   1   0   9        0.63       -1.69      2.51 o 
   2   0   9        0.99       -1.75      2.79 o 
   3   0   9      355.95      333.41      8.59 o 
   4   0   9        0.79       -1.08      2.39 o 
   5   0   9       96.55       98.23      5.89 o 
   6   0   9       15.74       18.25      6.55 o 
   7   0   9        9.15       12.99      7.18 o 
  -6   1   9        8.87        2.64      5.60 o 
  -5   1   9        5.84        3.22      4.67 o 
  -4   1   9      176.48      186.41      6.69 o 
  -3   1   9       37.15       42.52      3.91 o 
  -2   1   9       78.73       71.68      4.07 o 
  -1   1   9      368.20      380.02      6.55 o 
   0   1   9      190.65      177.53      5.37 o 
   1   1   9      100.84      112.60      6.90 o 
   2   1   9      156.57      153.42      8.02 o 
   3   1   9        7.94        3.59      3.20 o 
   4   1   9        0.77        0.39      2.34 o 
   5   1   9        2.28        1.12      4.35 o 
   6   1   9       50.90       49.10      8.28 o 
   7   1   9       17.66       13.84      6.90 o 
  -5   2   9        8.94        6.93      5.07 o 
  -4   2   9      289.35      305.26      8.53 o 
  -3   2   9        5.26        4.73      3.97 o 
  -2   2   9      111.48      108.65      5.03 o 
  -1   2   9      349.50      378.67     12.30 o 
   0   2   9       10.17        5.28      2.09 o 
   1   2   9      976.74     1048.99     14.17 o 
   2   2   9      452.08      468.22     13.92 o 
   3   2   9        4.19        1.60      2.94 o 
   4   2   9      375.23      378.00     12.78 o 
   5   2   9       21.84       15.65      5.60 o 
   6   2   9       66.38       65.38      8.54 o 
   7   2   9       57.48       50.77      8.99 o 
  -5   3   9       28.38       26.87      5.85 o 
  -4   3   9        1.80        2.18      2.71 o 
  -3   3   9      108.71       97.33      5.07 o 
  -2   3   9       87.37       78.66      6.23 o 
  -1   3   9      224.95      224.04      9.62 o 
   0   3   9     1077.19     1090.45     22.98 o 
   1   3   9      497.41      505.54      9.29 o 
   2   3   9      373.45      368.61      7.67 o 
   3   3   9       41.76       45.10      3.40 o 
   5   3   9       38.64       45.10      6.25 o 
   6   3   9       96.59      115.00      9.51 o 
   7   3   9       63.79       83.15     10.21 o 
  -5   4   9      149.32      136.28      9.73 o 
  -4   4   9        0.48        0.00      4.11 o 
  -3   4   9      332.00      341.65     13.12 o 
  -2   4   9      162.82      156.69      8.67 o 
  -1   4   9      671.67      642.57     17.12 o 
   0   4   9      109.95      108.95      7.09 o 
   1   4   9       27.41       21.38      4.58 o 
   2   4   9      586.85      610.64     16.17 o 
   3   4   9      123.66      130.26      8.83 o 
   4   4   9       19.33       20.85      2.73 o 
   5   4   9      172.74      167.19      9.45 o 
   7   4   9        3.62        1.88      6.12 o 
  -5   5   9       23.85       21.45      5.95 o 
  -4   5   9       81.05       68.00      7.91 o 
  -3   5   9       99.60      106.92      8.39 o 
  -2   5   9      150.24      144.08      8.84 o 
  -1   5   9       20.00       17.60      4.52 o 
   0   5   9       27.82       30.31      5.19 o 
   1   5   9      385.87      390.47     12.80 o 
   2   5   9      131.37      144.49      8.06 o 
   3   5   9      570.47      576.33     15.44 o 
   5   5   9       40.50       41.45      6.38 o 
   6   5   9        5.99        6.55      5.45 o 
  -5   6   9       30.04       26.18      7.07 o 
  -4   6   9       67.05       70.85      8.04 o 
  -3   6   9       14.44        5.92      4.97 o 
  -2   6   9       28.82       32.28      5.73 o 
  -1   6   9        1.74        0.69      3.26 o 
   0   6   9      181.07      167.71      9.06 o 
   1   6   9        0.49        0.06      3.78 o 
   2   6   9      168.57      173.55      8.84 o 
   3   6   9      434.80      436.11     13.43 o 
   4   6   9      131.01      124.02      8.99 o 
   5   6   9        0.67       -3.83      3.83 o 
   6   6   9      113.12      104.39      9.02 o 
  -5   7   9        0.28        1.21      5.66 o 
  -4   7   9       31.36       30.27      6.96 o 
  -3   7   9        0.55       -3.65      4.19 o 
  -2   7   9       22.51       16.19      5.12 o 
  -1   7   9      140.88      137.72      8.97 o 
   0   7   9       38.43       47.63      6.68 o 
   1   7   9       56.09       57.71      6.42 o 
   2   7   9      113.36       97.34      7.16 o 
   3   7   9       13.18       17.30      4.82 o 
   4   7   9      122.06      131.61      9.38 o 
   5   7   9       43.78       59.87      8.32 o 
   6   7   9       75.97       90.12     10.03 o 
  -4   8   9       27.94       20.26      7.09 o 
  -3   8   9        0.19        4.78      5.04 o 
  -2   8   9       26.06       29.17      6.33 o 
  -1   8   9      194.69      192.86     11.03 o 
   0   8   9       11.40        7.01      4.45 o 
   1   8   9       38.61       31.39      5.58 o 
   2   8   9       46.73       38.25      5.73 o 
   4   8   9      229.79      243.90     12.80 o 
   5   8   9       12.60       22.14      6.29 o 
   6   8   9       31.47       39.20      8.35 o 
   7   8   9       72.56       81.99     10.68 o 
  -3   9   9       41.22       35.07      7.46 o 
  -2   9   9       17.07       14.62      6.14 o 
  -1   9   9       40.90       51.20      7.96 o 
   0   9   9       72.03       74.48      8.13 o 
   1   9   9       24.70       21.49      5.43 o 
   2   9   9      143.40      134.85      8.97 o 
   3   9   9      110.19      108.84      9.17 o 
   4   9   9       82.13       94.44     10.29 o 
   5   9   9       58.32       62.96      8.76 o 
   6   9   9        1.25       -5.58      5.58 o 
  -3  10   9       38.98       34.94      8.13 o 
  -2  10   9       21.30       19.22      6.70 o 
  -1  10   9       45.51       48.69      7.74 o 
   0  10   9       88.87       80.54      8.80 o 
   1  10   9        6.27       -2.83      4.71 o 
   2  10   9       52.10       62.04      5.57 o 
   3  10   9       70.86       69.55      8.95 o 
   4  10   9       18.30       20.97      6.81 o 
   5  10   9       15.63       20.35      7.05 o 
  -2  11   9        0.12       -1.25      5.82 o 
  -1  11   9        4.81       -3.14      5.64 o 
   0  11   9       25.87       28.11      7.11 o 
   1  11   9        7.30        2.81      5.49 o 
   2  11   9       11.70       17.64      4.96 o 
   3  11   9       57.95       66.66      9.62 o 
   4  11   9        6.83        8.06      6.66 o 
   0  12   9       10.97        8.94      4.57 o 
   1  12   9        1.35        1.52      4.03 o 
   2  12   9        7.30        7.05      6.38 o 
   3  12   9        7.79        0.37      6.77 o 
   1  13   9        0.79       -2.92      4.64 o 
  -1 -11  10       91.23      104.30     11.07 o 
   0 -11  10        9.11        3.91      6.27 o 
  -4 -10  10       12.40       14.81      6.42 o 
  -3 -10  10       23.16       22.85      6.96 o 
  -1 -10  10       59.27       53.19      7.98 o 
   0 -10  10        0.24       -1.88      5.41 o 
   1 -10  10       28.52       37.88      8.09 o 
   2 -10  10        6.08        3.14      6.05 o 
  -5  -9  10       10.13        4.09      6.31 o 
  -4  -9  10        7.53       15.37      6.03 o 
  -2  -9  10       65.73       81.38      8.82 o 
  -1  -9  10        5.81       12.26      5.88 o 
   0  -9  10       81.01       77.34      8.97 o 
   1  -9  10       19.29       18.59      6.10 o 
   2  -9  10       27.36       15.42      6.16 o 
   3  -9  10       16.29       10.29      6.72 o 
  -5  -8  10       26.77       29.71      7.20 o 
  -4  -8  10        0.73       -2.21      4.67 o 
  -3  -8  10       32.50       35.80      6.92 o 
  -2  -8  10       86.12       89.46      5.97 o 
  -1  -8  10       13.83       15.07      5.30 o 
   0  -8  10      215.74      218.74     12.00 o 
   1  -8  10       36.90       38.42      7.44 o 
   2  -8  10       74.73       84.95      9.36 o 
   3  -8  10        8.93        7.74      5.66 o 
  -5  -7  10       35.79       39.67      7.89 o 
  -4  -7  10        9.25       10.10      5.21 o 
  -3  -7  10       17.66       16.43      5.28 o 
  -2  -7  10       14.56       17.81      3.69 o 
  -1  -7  10       64.83       79.98      5.56 o 
   0  -7  10        0.86       -0.97      4.19 o 
   1  -7  10      153.82      153.66     10.55 o 
   2  -7  10       13.24        9.32      5.08 o 
   3  -7  10        3.03        2.18      4.86 o 
   4  -7  10        4.84        1.66      5.10 o 
  -6  -6  10       24.22       23.59      6.98 o 
  -5  -6  10       20.66       16.50      6.25 o 
  -4  -6  10       17.24       14.10      5.34 o 
  -3  -6  10       13.05       10.08      4.89 o 
  -2  -6  10        9.49        8.94      2.98 o 
  -1  -6  10      215.26      231.41      7.75 o 
   0  -6  10        0.77       -0.53      2.58 o 
   1  -6  10       83.15       77.08      8.06 o 
   2  -6  10       52.49       42.96      6.98 o 
   3  -6  10        3.24       -1.47      4.76 o 
   4  -6  10       16.41       19.24      6.12 o 
   5  -6  10       40.52       43.13      8.41 o 
  -6  -5  10        7.18        7.50      6.10 o 
  -5  -5  10        9.99        5.69      5.08 o 
  -4  -5  10        4.06        2.34      4.06 o 
  -3  -5  10       38.66       40.01      4.83 o 
  -2  -5  10       80.25       71.92      5.34 o 
  -1  -5  10       62.90       74.83      4.86 o 
   0  -5  10       83.06       80.39      4.70 o 
   1  -5  10        2.44       -3.46      3.46 o 
   2  -5  10      264.19      247.75     12.19 o 
   3  -5  10       54.69       55.83      7.50 o 
   4  -5  10       31.78       31.63      7.05 o 
   5  -5  10       14.98        1.47      5.30 o 
   6  -5  10       26.04       16.09      6.62 o 
  -6  -4  10        9.11       12.13      6.25 o 
  -5  -4  10      163.54      178.44     11.39 o 
  -4  -4  10      144.21      143.39      9.53 o 
  -3  -4  10       31.87       38.28      7.07 o 
  -2  -4  10        4.76        4.66      2.61 o 
  -1  -4  10        0.81        0.93      2.29 o 
   0  -4  10        3.71        0.83      2.37 o 
   1  -4  10        2.32        5.98      2.47 o 
   2  -4  10      265.08      240.58     11.61 o 
   3  -4  10      156.77      149.85     10.03 o 
   4  -4  10        4.40        8.02      4.91 o 
   5  -4  10        0.43        1.56      5.04 o 
  -7  -3  10       28.91       34.27      8.78 o 
  -6  -3  10       35.32       36.76      7.96 o 
  -5  -3  10       90.89      107.95      9.08 o 
  -4  -3  10       54.76       45.99      7.01 o 
  -3  -3  10        3.08        1.11      2.45 o 
  -2  -3  10      173.45      170.83      8.08 o 
  -1  -3  10       20.16       16.60      2.98 o 
   0  -3  10      234.56      250.79      7.40 o 
   1  -3  10      908.95      861.23     14.23 o 
   2  -3  10      103.28      109.94      7.98 o 
   3  -3  10      194.17      172.88      9.95 o 
   4  -3  10       35.47       30.74      6.05 o 
   5  -3  10       42.41       24.99      6.33 o 
  -7  -2  10       36.38       55.95      9.08 o 
  -6  -2  10       42.14       60.37      8.50 o 
  -5  -2  10      110.75      109.08      9.30 o 
  -4  -2  10      135.92      137.45      6.02 o 
  -3  -2  10       25.92       25.61      2.73 o 
  -2  -2  10      261.98      248.79     10.66 o 
  -1  -2  10       50.81       52.03      6.66 o 
   0  -2  10        5.37        2.92      2.08 o 
   1  -2  10        2.53       -0.74      3.22 o 
   2  -2  10        1.05       -2.46      2.96 o 
   3  -2  10      193.98      160.90      9.38 o 
   4  -2  10       22.41       14.29      4.80 o 
   5  -2  10       76.13       97.62      8.63 o 
  -7  -1  10        0.18        4.61      6.27 o 
  -6  -1  10       35.86       40.45      7.59 o 
  -5  -1  10       99.72      104.06      9.04 o 
  -4  -1  10       83.32       82.38      6.03 o 
  -3  -1  10      261.52      256.48      7.78 o 
  -2  -1  10      190.68      177.52      4.81 o 
  -1  -1  10      175.12      183.94     10.54 o 
   0  -1  10       71.27       63.13      4.26 o 
   1  -1  10       24.64       23.91      4.61 o 
   2  -1  10      246.79      237.35     10.68 o 
   3  -1  10       36.77       51.05      6.23 o 
   4  -1  10       83.50       74.83      6.90 o 
   5  -1  10       49.64       54.68      7.33 o 
  -6   0  10       17.11       19.61      6.51 o 
  -5   0  10       14.49       22.62      5.62 o 
  -4   0  10      160.90      158.70      6.62 o 
  -3   0  10       12.16       13.26      4.84 o 
  -2   0  10        3.49        0.85      1.67 o 
  -1   0  10      494.16      484.87     13.08 o 
   0   0  10       94.66       82.03      4.41 o 
   1   0  10      177.31      160.60      8.84 o 
   2   0  10      511.66      500.76     15.59 o 
   3   0  10        1.34       -0.78      2.90 o 
   4   0  10       57.75       43.50      6.14 o 
   5   0  10        3.44        3.16      3.81 o 
   6   0  10       32.24       38.61      7.76 o 
   7   0  10       26.63       18.18      8.13 o 
  -6   1  10        2.97        3.74      5.30 o 
  -5   1  10       24.55       27.24      6.36 o 
  -4   1  10      100.97       99.29      5.43 o 
  -3   1  10       68.97       71.57      4.59 o 
  -2   1  10      123.22      125.20      5.40 o 
  -1   1  10      248.19      237.11      5.50 o 
   0   1  10      108.11      115.30      4.87 o 
   1   1  10      319.14      297.91     11.42 o 
   2   1  10      182.17      169.46      8.97 o 
   3   1  10        5.75        3.24      3.72 o 
   4   1  10        5.26       -1.12      3.42 o 
   5   1  10       76.24       74.72      8.19 o 
   6   1  10       84.85       87.26     10.25 o 
   7   1  10       28.77       28.06      7.91 o 
  -5   2  10       98.31       93.64      8.67 o 
  -4   2  10       36.51       26.99      7.01 o 
  -3   2  10      196.09      180.84      6.78 o 
  -2   2  10       53.30       60.57      4.65 o 
  -1   2  10      365.80      365.61     12.76 o 
   0   2  10      648.97      679.58     11.39 o 
   1   2  10       18.03       11.09      3.88 o 
   3   2  10      570.31      602.55     17.10 o 
   4   2  10        0.34        1.51      3.68 o 
   5   2  10       71.32       70.59      7.81 o 
   6   2  10      116.72      114.42     10.16 o 
   7   2  10       29.14       25.30      8.48 o 
  -5   3  10       16.44       23.30      7.33 o 
  -4   3  10      100.96      100.49      5.76 o 
  -3   3  10        1.38        0.57      2.63 o 
  -2   3  10      211.05      186.87      9.62 o 
  -1   3  10      485.27      478.45     14.81 o 
   0   3  10      108.68      105.49      7.65 o 
   1   3  10      486.36      477.20      9.35 o 
   2   3  10      172.09      167.94      5.54 o 
   3   3  10      321.16      332.24      7.75 o 
   6   3  10      141.68      149.46     10.77 o 
   7   3  10       52.03       51.31      9.17 o 
  -5   4  10       15.14       12.65      5.43 o 
  -4   4  10      132.23      128.75      9.10 o 
  -3   4  10       34.54       58.96      7.39 o 
  -2   4  10      695.73      678.01     18.79 o 
  -1   4  10      295.84      283.58     11.72 o 
   0   4  10      346.73      332.90     12.54 o 
   1   4  10      302.34      304.34     11.72 o 
   2   4  10       26.27       20.69      5.04 o 
   3   4  10      105.75       97.95      4.53 o 
   4   4  10       92.22       91.55      4.60 o 
   5   4  10       10.03        4.00      4.78 o 
   7   4  10       20.40       18.44      7.68 o 
  -5   5  10        6.65        0.54      5.21 o 
  -4   5  10       21.88       23.31      6.46 o 
  -3   5  10       75.00       64.02      7.91 o 
  -2   5  10       43.93       40.67      6.31 o 
  -1   5  10       86.98       89.08      7.26 o 
   0   5  10      341.09      340.68     12.73 o 
   1   5  10        3.23        3.46      3.74 o 
   2   5  10      352.47      325.18     12.04 o 
   3   5  10       22.87       20.26      4.84 o 
   5   5  10        0.31       -1.49      4.37 o 
   7   5  10       28.73       38.57      8.58 o 
  -5   6  10       57.10       61.66      9.36 o 
  -4   6  10       49.29       53.14      8.22 o 
  -3   6  10        8.20        4.50      4.80 o 
  -2   6  10        3.97       -2.81      3.65 o 
  -1   6  10      313.77      322.48     13.32 o 
   0   6  10      125.23      113.21      8.32 o 
   1   6  10       19.39       21.79      4.89 o 
   2   6  10      200.38      208.66      9.86 o 
   3   6  10       13.70       11.76      4.54 o 
   5   6  10        6.22        6.83      4.82 o 
   6   6  10        0.27       -1.12      5.15 o 
  -5   7  10       17.35        4.93      6.27 o 
  -4   7  10       23.94       20.30      6.68 o 
  -3   7  10        1.05       -3.59      4.32 o 
  -2   7  10        1.04       -1.36      4.24 o 
  -1   7  10       30.02       30.25      6.12 o 
   0   7  10      277.55      278.84     12.48 o 
   1   7  10       56.36       70.55      7.50 o 
   2   7  10       42.01       55.91      6.53 o 
   3   7  10      219.04      215.84     10.27 o 
   4   7  10       34.63       39.24      7.09 o 
   5   7  10       90.58      101.77     10.46 o 
   6   7  10        1.85        2.94      6.03 o 
  -4   8  10       94.37      117.49     11.74 o 
  -3   8  10       32.40       27.09      6.81 o 
  -2   8  10        0.21       -4.43      4.43 o 
  -1   8  10       28.23       36.73      6.68 o 
   0   8  10      128.85      131.26      9.17 o 
   1   8  10       17.74       23.96      6.10 o 
   2   8  10       50.38       46.87      6.51 o 
   4   8  10       25.68       22.29      6.31 o 
   5   8  10        0.46        1.82      5.60 o 
   6   8  10       42.45       54.27      9.43 o 
  -3   9  10       37.42       42.29      8.30 o 
  -2   9  10       15.03       13.34      6.49 o 
  -1   9  10       16.16       17.43      5.88 o 
   0   9  10      108.00      118.96      9.64 o 
   1   9  10      249.40      247.69     12.35 o 
   2   9  10       24.73       24.52      5.69 o 
   3   9  10      139.76      141.16     10.51 o 
   4   9  10      200.28      207.28     13.08 o 
   5   9  10        4.53        5.58      6.01 o 
  -2  10  10       25.91       25.88      7.63 o 
  -1  10  10        0.14       -4.71      4.71 o 
   0  10  10       12.78       11.59      5.79 o 
   1  10  10       64.61       60.88      8.00 o 
   2  10  10        3.02       -1.32      4.97 o 
   3  10  10       59.56       71.98      9.06 o 
   4  10  10       85.28       72.95      9.88 o 
   5  10  10        5.47        5.25      6.57 o 
  -1  11  10        0.17       -4.63      6.25 o 
   0  11  10       18.00       21.90      7.44 o 
   1  11  10       18.75       18.46      6.55 o 
   2  11  10       25.22       22.55      4.86 o 
   3  11  10       25.18       36.99      8.50 o 
   0  12  10        8.54        8.73      7.59 o 
   1  12  10        1.34        1.36      4.50 o 
   2  12  10       12.69       16.95      7.46 o 
  -1 -11  11        2.54       -5.58      5.58 o 
  -3 -10  11       11.73       12.11      6.85 o 
  -1 -10  11       24.79       22.10      7.44 o 
   0 -10  11        9.07       14.79      6.46 o 
   1 -10  11       21.31       19.78      7.46 o 
  -4  -9  11       42.34       41.66      8.39 o 
  -3  -9  11       57.49       60.56      8.41 o 
  -1  -9  11       99.34      107.00      9.53 o 
   0  -9  11        7.08        2.44      5.75 o 
   1  -9  11       18.47       15.26      6.21 o 
   2  -9  11       55.54       48.86      8.91 o 
  -4  -8  11        8.85       15.39      6.55 o 
  -3  -8  11       92.00      105.49      9.43 o 
  -2  -8  11       66.02       83.67      8.35 o 
  -1  -8  11       72.57       74.96      8.89 o 
   0  -8  11       29.96       40.56      7.81 o 
   1  -8  11       17.44       20.97      6.38 o 
   2  -8  11        4.25        2.68      5.82 o 
   3  -8  11       38.77       48.76      8.69 o 
  -5  -7  11       28.63       39.44      8.58 o 
  -4  -7  11        0.15       -4.45      4.45 o 
  -3  -7  11       57.66       62.53      7.96 o 
  -2  -7  11       38.32       44.26      4.81 o 
  -1  -7  11        8.53       10.38      7.39 o 
   0  -7  11       80.52       90.20      9.10 o 
   1  -7  11        3.60        0.19      4.91 o 
   2  -7  11       32.63       37.84      7.42 o 
   3  -7  11       11.33       12.67      6.03 o 
   4  -7  11        3.59       10.59      7.05 o 
  -5  -6  11       12.68       17.66      6.96 o 
  -4  -6  11        0.17       -3.05      4.30 o 
  -3  -6  11        4.46        1.17      4.50 o 
  -2  -6  11      138.38      144.84      6.69 o 
  -1  -6  11      119.08      129.86      6.40 o 
   0  -6  11       96.41       90.12      8.06 o 
   1  -6  11       16.83        9.41      5.47 o 
   2  -6  11       12.01        7.52      5.28 o 
   3  -6  11        6.13       -0.61      4.80 o 
   4  -6  11        1.98        0.78      5.02 o 
  -6  -5  11        4.08       -0.89      5.84 o 
  -5  -5  11        3.56       -4.61      4.61 o 
  -4  -5  11       32.98       32.54      7.20 o 
  -3  -5  11       64.14       65.28      5.36 o 
  -2  -5  11      155.47      171.68      7.14 o 
  -1  -5  11      168.23      171.00      6.88 o 
   0  -5  11        2.24        1.07      2.46 o 
   1  -5  11       65.18       64.30      7.85 o 
   2  -5  11       16.96       15.39      5.71 o 
   3  -5  11       71.88       88.00      9.71 o 
   4  -5  11        4.41       -0.06      5.15 o 
   5  -5  11       22.54       16.15      6.96 o 
  -6  -4  11        0.75       -0.43      5.56 o 
  -5  -4  11       17.90       22.14      6.90 o 
  -4  -4  11      195.44      181.57     11.07 o 
  -3  -4  11        2.50        0.56      3.87 o 
  -2  -4  11        1.04       -1.76      2.73 o 
  -1  -4  11      455.56      491.68     11.28 o 
   0  -4  11        8.43       11.50      2.95 o 
   1  -4  11       94.89       93.36      8.11 o 
   2  -4  11      260.96      217.29     11.52 o 
   3  -4  11       74.72       90.07      9.12 o 
   4  -4  11       19.70       17.88      6.01 o 
   5  -4  11        3.70        5.51      5.73 o 
  -6  -3  11       31.47       43.07      8.19 o 
  -5  -3  11       22.16       33.43      7.37 o 
  -4  -3  11        6.07        1.41      4.63 o 
  -3  -3  11       71.91       72.35      5.01 o 
  -2  -3  11      154.24      136.81      8.04 o 
  -1  -3  11      311.14      311.73      8.86 o 
   0  -3  11      582.42      577.26     11.95 o 
   1  -3  11       39.43       32.90      6.64 o 
   2  -3  11      318.68      282.84     12.76 o 
   3  -3  11      125.54      125.29      9.04 o 
   4  -3  11       13.80       11.46      4.95 o 
   5  -3  11        1.62        5.47      5.28 o 
  -6  -2  11       53.34       60.54      8.91 o 
  -5  -2  11       64.18       63.50      8.43 o 
  -4  -2  11       14.87       18.85      5.58 o 
  -3  -2  11      100.99       93.23      4.02 o 
  -2  -2  11        4.21        0.20      1.91 o 
  -1  -2  11       38.96       43.41      4.26 o 
   0  -2  11      597.25      617.59     23.79 o 
   1  -2  11        8.77        5.64      3.96 o 
   2  -2  11       89.66       86.53      8.52 o 
   3  -2  11      134.98      140.21      9.62 o 
   4  -2  11       29.48       33.69      6.10 o 
   5  -2  11       14.46       13.06      5.64 o 
  -6  -1  11       19.90       21.51      6.77 o 
  -5  -1  11       70.33       82.27      8.95 o 
  -4  -1  11       52.32       50.12      4.85 o 
  -3  -1  11        0.30        1.32      2.71 o 
  -2  -1  11       90.15       89.59      3.89 o 
  -1  -1  11      107.97       96.15      7.09 o 
   0  -1  11      213.00      203.38      7.00 o 
   1  -1  11       95.30       85.14      7.18 o 
   2  -1  11        0.86       -1.12      3.33 o 
   3  -1  11      257.26      249.63     12.04 o 
   4  -1  11      184.52      165.12     10.31 o 
   5  -1  11        0.27       -1.88      4.15 o 
  -6   0  11        5.69        4.76      5.90 o 
  -5   0  11       10.13       12.09      5.73 o 
  -4   0  11       30.81       21.80      5.20 o 
  -3   0  11       20.76       18.18      3.28 o 
  -2   0  11        0.60        0.76      2.24 o 
  -1   0  11        5.87        1.09      1.85 o 
   0   0  11        4.33        5.99      4.17 o 
   1   0  11       97.20       88.88      7.20 o 
   2   0  11        3.98        6.51      3.57 o 
   3   0  11      219.40      203.06     10.55 o 
   4   0  11       30.39       22.01      5.25 o 
   5   0  11        5.93        9.08      4.82 o 
  -6   1  11        1.63        3.18      6.51 o 
  -5   1  11       23.29       23.85      6.96 o 
  -4   1  11      347.74      361.21     13.02 o 
  -3   1  11       47.42       54.38      4.80 o 
  -2   1  11       42.90       37.13      4.17 o 
  -1   1  11      231.05      236.21      5.82 o 
   0   1  11      232.01      198.45     17.85 o 
   1   1  11       75.55       75.37      6.75 o 
   2   1  11       31.54       35.37      5.73 o 
   3   1  11       84.19       83.63      7.31 o 
   4   1  11      131.12      113.79      8.35 o 
  -6   2  11        0.70       -5.84      5.84 o 
  -5   2  11       39.01       36.30      7.50 o 
  -4   2  11      203.88      197.69      7.85 o 
  -3   2  11        3.82        0.99      2.67 o 
  -2   2  11       76.11       68.10      5.32 o 
  -1   2  11       74.91       70.31      6.55 o 
   0   2  11       12.31        4.54      2.49 o 
   1   2  11      222.28      213.62     11.55 o 
   2   2  11      182.62      163.28      6.02 o 
   3   2  11       46.23       36.69      6.10 o 
   4   2  11      155.25      155.82      9.53 o 
  -5   3  11        9.95        5.95      4.07 o 
  -4   3  11       64.13       70.17      5.77 o 
  -3   3  11      221.27      222.91     11.13 o 
  -2   3  11        7.04        1.28      4.19 o 
  -1   3  11       17.42        7.68      4.02 o 
   0   3  11      668.57      650.38     18.46 o 
   1   3  11      253.52      237.20      6.92 o 
   2   3  11       36.59       37.14      3.68 o 
   3   3  11       32.28       34.59      3.91 o 
   4   3  11       91.50       98.59      4.97 o 
   7   3  11       50.15       50.03      9.30 o 
  -5   4  11        0.20       -4.69      4.69 o 
  -4   4  11       42.82       48.19      7.63 o 
  -3   4  11      487.95      451.94     16.11 o 
  -2   4  11      230.34      228.21     11.22 o 
  -1   4  11      127.54      128.77      8.50 o 
   0   4  11      167.90      168.90      9.47 o 
   1   4  11        6.59        7.37      4.04 o 
   2   4  11        4.95       12.39      4.71 o 
   3   4  11       81.48       86.43      4.84 o 
   4   4  11       20.71       15.40      3.28 o 
   5   4  11       64.00       87.07      8.95 o 
   7   4  11        2.76       -6.51      6.51 o 
  -5   5  11        0.17       -4.13      5.06 o 
  -4   5  11       10.67        5.19      5.56 o 
  -3   5  11       87.87       93.40      8.50 o 
  -2   5  11       27.93       29.51      6.40 o 
  -1   5  11       60.60       43.44      7.05 o 
   0   5  11       27.29       20.73      5.19 o 
   1   5  11      127.61      133.85      8.76 o 
   2   5  11       94.97       86.66      7.46 o 
   3   5  11      164.26      155.11      9.21 o 
   5   5  11        0.33        2.38      5.17 o 
  -5   6  11        1.98       -3.37      6.53 o 
  -4   6  11        0.55       -3.11      5.25 o 
  -3   6  11       41.56       50.38      7.96 o 
  -2   6  11       77.81       78.85      8.93 o 
  -1   6  11      137.26      125.79      9.15 o 
   0   6  11       39.78       35.50      6.18 o 
   1   6  11       85.67       87.07      7.35 o 
   2   6  11        3.76        1.54      4.19 o 
   3   6  11       70.21       58.61      7.18 o 
   5   6  11        0.52        0.41      4.89 o 
  -4   7  11        0.31       -5.02      5.02 o 
  -3   7  11        0.82       -0.06      5.25 o 
  -2   7  11       20.82       18.88      6.33 o 
  -1   7  11      143.30      140.23     10.21 o 
   0   7  11       14.54       14.42      5.28 o 
   1   7  11       64.47       67.07      7.61 o 
   2   7  11       66.50       65.92      7.42 o 
   3   7  11        6.15       -0.41      4.45 o 
   4   7  11      101.20      107.15      9.41 o 
   5   7  11       18.70       22.10      7.39 o 
   6   7  11       43.51       44.58      9.12 o 
  -3   8  11        0.31       -4.71      4.71 o 
  -2   8  11       71.19       76.67      9.23 o 
  -1   8  11       89.99       91.87      9.75 o 
   0   8  11       37.81       41.45      7.55 o 
   1   8  11       32.08       31.44      6.42 o 
   2   8  11       59.29       72.60      8.13 o 
   4   8  11        0.24        0.84      4.99 o 
   5   8  11       11.94        3.26      6.38 o 
   6   8  11        7.57       21.25      8.11 o 
  -2   9  11       47.15       43.83      8.28 o 
  -1   9  11       58.24       77.60      9.86 o 
   0   9  11      110.04      104.95      9.38 o 
   1   9  11       76.25       97.55      9.66 o 
   2   9  11       40.99       25.73      6.46 o 
   4   9  11        1.46        2.10      5.77 o 
   5   9  11        1.52       -1.90      6.14 o 
  -1  10  11        3.49        1.47      5.53 o 
   0  10  11       59.41       67.48      9.15 o 
   1  10  11       18.54       19.55      6.14 o 
   2  10  11       15.75       21.43      6.46 o 
   3  10  11      101.00      109.92     11.16 o 
   4  10  11        5.62        8.65      6.23 o 
   0  11  11       36.20       34.16      7.96 o 
   1  11  11        9.06        2.05      6.21 o 
   2  11  11       18.02       18.88      6.85 o 
  -1 -10  12        5.76        0.22      6.38 o 
   0 -10  12        0.30        2.51      6.33 o 
  -3  -9  12        1.21       -1.69      5.99 o 
  -1  -9  12       12.10       11.09      6.14 o 
   0  -9  12       16.06       14.64      6.94 o 
   1  -9  12       24.84       25.60      8.02 o 
  -4  -8  12       89.48      104.17     10.94 o 
  -3  -8  12       19.58       13.58      6.70 o 
  -2  -8  12        5.18        5.85      3.80 o 
  -1  -8  12       32.11       37.79      7.55 o 
   0  -8  12        2.66        3.01      5.69 o 
   1  -8  12        1.15       -0.93      5.28 o 
   2  -8  12       11.97       12.65      7.07 o 
  -4  -7  12       95.60      127.87     12.00 o 
  -3  -7  12       36.26       44.69      8.00 o 
  -2  -7  12        1.37        0.84      3.55 o 
  -1  -7  12       48.09       62.83      8.17 o 
   0  -7  12       65.80       79.44      9.02 o 
   1  -7  12        0.88       -2.38      4.56 o 
   2  -7  12        0.71       -3.78      5.36 o 
   3  -7  12       14.86       16.58      7.03 o 
  -5  -6  12        2.36        1.88      6.38 o 
  -4  -6  12        1.22       -1.12      5.10 o 
  -3  -6  12       56.34       68.69      8.43 o 
  -2  -6  12       61.30       64.10      6.78 o 
  -1  -6  12       42.20       49.58      7.33 o 
   0  -6  12       44.66       48.47      7.70 o 
   1  -6  12        2.05       -0.76      4.71 o 
   2  -6  12        5.25        5.15      4.91 o 
   3  -6  12        4.42        8.76      6.12 o 
   4  -6  12       17.24       15.93      6.85 o 
  -5  -5  12       15.16       14.25      7.11 o 
  -4  -5  12       13.67       11.37      6.27 o 
  -3  -5  12      215.45      227.99     12.54 o 
  -2  -5  12       43.46       42.30      4.99 o 
  -1  -5  12       14.39       12.99      5.28 o 
   0  -5  12       48.59       41.72      4.73 o 
   1  -5  12        0.86       -1.28      3.65 o 
   2  -5  12        1.04       -0.76      4.91 o 
   3  -5  12       17.39       10.40      5.79 o 
   4  -5  12       47.57       57.75      9.06 o 
  -5  -4  12       51.78       44.21      8.22 o 
  -4  -4  12       53.85       72.86      8.65 o 
  -3  -4  12       21.19       22.59      4.04 o 
  -2  -4  12       99.83       94.02      5.69 o 
  -1  -4  12      114.79      115.70      6.25 o 
   0  -4  12      112.68      116.66      6.05 o 
   1  -4  12      123.84       93.53      8.39 o 
   2  -4  12      243.46      223.37     12.15 o 
   3  -4  12       64.36       51.41      8.11 o 
   4  -4  12        0.30       -4.67      4.67 o 
   5  -4  12       25.50       48.95      8.65 o 
  -5  -3  12        4.74       -1.95      5.12 o 
  -4  -3  12       80.75      105.08     10.16 o 
  -3  -3  12        4.96        0.66      2.23 o 
  -2  -3  12      197.20      207.72      7.87 o 
  -1  -3  12      112.22      108.10      5.94 o 
   0  -3  12      160.26      151.38     15.43 o 
   1  -3  12      256.03      247.52     12.26 o 
   2  -3  12        2.49       -3.26      4.09 o 
   3  -3  12        0.56        2.72      4.17 o 
   4  -3  12       25.83       18.70      5.86 o 
   5  -3  12       15.06        9.43      6.10 o 
  -5  -2  12        3.79       -1.64      5.28 o 
  -4  -2  12       54.85       66.16      8.48 o 
  -3  -2  12       36.36       52.86      7.68 o 
  -2  -2  12       96.01       96.09      5.77 o 
  -1  -2  12      380.29      381.20     14.40 o 
   0  -2  12      130.88      139.32      6.38 o 
   1  -2  12       84.56       85.90      8.41 o 
   2  -2  12       26.95       24.89      5.75 o 
   3  -2  12       70.34       56.65      7.59 o 
   4  -2  12       33.08       21.10      6.33 o 
   5  -2  12        0.26        8.17      5.62 o 
  -6  -1  12       46.45       54.94      9.41 o 
  -5  -1  12        3.79        2.85      5.21 o 
  -4  -1  12        3.82        3.76      3.52 o 
  -3  -1  12      187.96      185.60      9.22 o 
  -2  -1  12       81.70       73.96      4.04 o 
  -1  -1  12      163.83      163.63      5.15 o 
   0  -1  12       45.17       47.57      4.51 o 
   1  -1  12       33.18       28.04      5.66 o 
   2  -1  12      143.07      117.29      8.69 o 
   3  -1  12      117.40      108.23      8.54 o 
   4  -1  12        3.59       -0.67      3.98 o 
   5  -1  12       17.50       14.77      6.01 o 
  -6   0  12       13.29        3.24      6.49 o 
  -5   0  12        0.68       -0.15      5.17 o 
  -4   0  12        5.81        3.55      3.44 o 
  -3   0  12       12.42        9.62      3.39 o 
  -2   0  12        6.03        2.05      2.17 o 
  -1   0  12       15.42       13.73      2.51 o 
   1   0  12       88.47       82.22      7.37 o 
   2   0  12       93.78       84.13      7.72 o 
   3   0  12      104.66       83.50      7.74 o 
   4   0  12        0.81        1.54      4.00 o 
   5   0  12        3.83        4.35      5.15 o 
  -6   1  12       11.90       12.48      6.66 o 
  -5   1  12       81.35       72.37      9.12 o 
  -4   1  12        7.64        8.40      3.66 o 
  -3   1  12        0.59       -0.21      3.03 o 
  -2   1  12      140.40      136.52      6.40 o 
  -1   1  12       35.16       27.30      3.53 o 
   0   1  12      193.68      201.14      6.71 o 
   1   1  12       43.17       53.45      4.79 o 
   2   1  12      245.41      234.41     11.68 o 
   3   1  12      127.18      118.59      9.08 o 
   4   1  12       75.80       88.86      9.19 o 
  -5   2  12       19.30       15.26      7.01 o 
  -4   2  12       18.86       23.59      6.72 o 
  -3   2  12        4.61        2.57      3.20 o 
  -2   2  12        1.91       -0.26      3.83 o 
  -1   2  12       97.38      110.53      8.22 o 
   0   2  12       87.51       87.69      4.83 o 
   1   2  12      177.38      182.11      6.46 o 
   2   2  12      284.15      292.90      8.27 o 
   4   2  12      113.66      107.24      8.86 o 
  -5   3  12       73.70       84.21     10.10 o 
  -3   3  12        2.38       -0.22      4.26 o 
  -2   3  12       50.88       51.63      6.94 o 
  -1   3  12      263.86      257.74     11.87 o 
   0   3  12        0.50       -3.50      3.50 o 
   1   3  12       33.32       31.54      5.77 o 
   2   3  12       32.62       28.11      3.83 o 
   3   3  12      265.41      273.98      8.10 o 
   4   3  12       75.10       85.74      5.79 o 
  -5   4  12       32.22       31.89      7.89 o 
  -4   4  12       32.25       24.91      6.53 o 
  -3   4  12      121.55      139.04      9.90 o 
  -2   4  12       30.18       23.57      6.18 o 
  -1   4  12        4.95       -2.03      3.68 o 
   0   4  12       29.87       32.41      6.10 o 
   1   4  12        6.24        6.21      4.43 o 
   2   4  12       36.66       32.56      6.08 o 
   3   4  12      229.18      224.16      7.19 o 
   4   4  12      146.30      141.47      6.18 o 
  -5   5  12        2.15       -0.09      6.53 o 
  -4   5  12      103.08      112.64     10.46 o 
  -3   5  12       25.56       14.44      6.44 o 
  -2   5  12       59.70       52.78      7.68 o 
  -1   5  12       16.93       17.28      5.47 o 
   0   5  12       45.52       52.91      7.37 o 
   1   5  12       29.72       17.77      5.15 o 
   2   5  12       10.91        6.29      4.89 o 
   3   5  12      112.25      117.10      8.82 o 
   5   5  12       13.92       19.03      6.03 o 
  -4   6  12       31.32       29.34      8.00 o 
  -3   6  12       22.62       12.17      6.01 o 
  -2   6  12       21.32       17.23      6.44 o 
  -1   6  12       15.69       15.83      5.56 o 
   0   6  12       60.19       62.68      7.70 o 
   1   6  12        9.74       21.62      5.47 o 
   2   6  12       11.46        2.29      4.45 o 
   3   6  12       11.60        9.28      5.30 o 
   5   6  12       66.41       71.26      9.79 o 
  -3   7  12       29.00       19.63      7.33 o 
  -2   7  12       14.29       15.85      6.12 o 
  -1   7  12       10.41       10.51      5.47 o 
   0   7  12       43.73       55.13      7.74 o 
   1   7  12        4.48        2.27      4.63 o 
   2   7  12       21.66       20.13      5.56 o 
   3   7  12       39.03       40.34      6.59 o 
   5   7  12       52.03       64.15      9.60 o 
  -2   8  12       33.08       27.59      7.33 o 
  -1   8  12       34.69       38.55      7.37 o 
   0   8  12       24.87       29.38      6.90 o 
   1   8  12       56.48       70.68      8.61 o 
   2   8  12       12.08       14.92      5.69 o 
   4   8  12       50.34       68.43      9.53 o 
   5   8  12       28.11       39.37      8.56 o 
  -1   9  12       37.55       40.78      8.32 o 
   0   9  12       88.48      119.17     11.29 o 
   1   9  12        9.95        7.93      6.27 o 
   2   9  12        5.44        5.79      5.58 o 
   4   9  12       12.50       15.05      7.48 o 
   0  10  12       46.08       55.54      9.60 o 
   1  10  12       11.72       17.49      6.94 o 
   2  10  12       10.82        4.97      6.25 o 
   1  11  12       23.32       33.27      8.02 o 
  -1  -9  13       19.24       21.15      7.35 o 
  -3  -8  13       13.04        6.31      6.25 o 
  -1  -8  13        0.18        1.08      5.45 o 
   0  -8  13       14.49       15.37      7.24 o 
   1  -8  13        0.12        2.23      5.97 o 
  -3  -7  13        6.11        4.93      6.16 o 
  -2  -7  13        9.72       11.89      6.41 o 
  -1  -7  13       16.61       22.38      7.03 o 
   0  -7  13       10.44       10.23      6.03 o 
   1  -7  13        4.23        7.57      5.90 o 
   2  -7  13        3.39        2.34      6.18 o 
  -4  -6  13        5.20        4.02      5.95 o 
  -3  -6  13       13.04        4.13      4.95 o 
  -2  -6  13        2.88        6.94      3.67 o 
  -1  -6  13       26.04       28.41      4.82 o 
   0  -6  13        6.79        8.11      6.12 o 
   1  -6  13        4.41        1.21      5.15 o 
   2  -6  13        1.51       -1.47      4.65 o 
   3  -6  13       20.92       17.53      7.01 o 
  -4  -5  13      146.02      164.23     12.15 o 
  -3  -5  13       23.72       25.62      7.09 o 
  -2  -5  13       18.46       17.44      4.24 o 
  -1  -5  13       50.97       67.27      7.16 o 
   0  -5  13        3.36        4.95      5.25 o 
   1  -5  13       13.21        8.93      6.05 o 
   2  -5  13       24.73       24.82      6.88 o 
   3  -5  13       36.83       46.48      8.84 o 
  -4  -4  13       19.03       14.10      6.16 o 
  -3  -4  13       18.99       16.77      3.13 o 
  -2  -4  13       73.96       81.04      8.93 o 
  -1  -4  13       18.90       19.65      4.07 o 
   0  -4  13       55.71       58.33      5.32 o 
   1  -4  13      183.13      172.10     11.09 o 
   2  -4  13       59.86       68.24      9.19 o 
   4  -4  13       44.48       42.79      7.96 o 
  -5  -3  13       36.06       52.41      9.25 o 
  -4  -3  13       34.81       40.63      7.87 o 
  -3  -3  13       97.74      104.91      4.87 o 
  -2  -3  13        1.44        0.61      3.06 o 
  -1  -3  13      185.01      190.93      7.71 o 
   0  -3  13       84.46       92.54      9.06 o 
   1  -3  13        0.83        4.45      4.91 o 
   2  -3  13        7.67        0.30      4.39 o 
   3  -3  13       39.29       54.94      8.11 o 
   4  -3  13       10.64        1.38      5.56 o 
   5  -3  13        3.61       -2.27      5.60 o 
  -5  -2  13       15.05       22.05      7.68 o 
  -4  -2  13       72.48       79.35      9.84 o 
  -3  -2  13       56.76       56.42      4.23 o 
  -2  -2  13       56.77       55.78      3.97 o 
  -1  -2  13      195.43      197.62      7.82 o 
   0  -2  13       56.60       54.61      9.44 o 
   1  -2  13        7.95        6.33      4.43 o 
   2  -2  13       48.23       39.13      6.81 o 
   3  -2  13       49.05       44.11      7.63 o 
   4  -2  13        0.71        3.74      4.91 o 
   5  -2  13       54.80       51.63      8.84 o 
  -5  -1  13       13.46       27.48      7.63 o 
  -4  -1  13       20.97       21.40      6.64 o 
  -3  -1  13       14.73       10.66      3.59 o 
  -2  -1  13       44.62       48.59      3.77 o 
  -1  -1  13        2.91       -0.73      2.15 o 
   0  -1  13      320.80      345.26     14.33 o 
   1  -1  13        0.64       -1.32      4.32 o 
   2  -1  13        0.92       -2.51      4.13 o 
   3  -1  13       75.26       77.71      8.76 o 
   4  -1  13       27.89       26.36      6.64 o 
   5  -1  13        0.15       -2.94      5.10 o 
  -5   0  13        0.23        1.99      6.44 o 
  -4   0  13       33.32       41.05      7.07 o 
  -3   0  13       90.25      102.30      8.78 o 
  -2   0  13       11.35        9.70      3.63 o 
  -1   0  13       73.87       81.97      4.50 o 
   0   0  13      203.18      195.27     11.36 o 
   1   0  13        1.42        2.38      4.39 o 
   2   0  13       17.28       16.71      5.66 o 
   3   0  13       18.00       14.79      5.69 o 
   4   0  13       20.13       19.09      5.84 o 
   5   0  13        2.45       -2.55      5.10 o 
  -5   1  13        1.24       -1.32      6.12 o 
  -4   1  13      109.15      114.38      6.77 o 
  -3   1  13       57.88       49.15      5.26 o 
  -2   1  13        0.83        2.08      2.96 o 
  -1   1  13      135.78      130.98      6.32 o 
   0   1  13       63.20       66.85      5.29 o 
   1   1  13      282.71      289.72      8.57 o 
   2   1  13       31.12       26.55      5.90 o 
   3   1  13       79.92       70.79      8.00 o 
   4   1  13      106.88      107.00      9.02 o 
  -5   2  13       17.32       27.46      7.59 o 
  -4   2  13        7.49        8.52      9.35 o 
  -3   2  13       25.23       26.68      8.64 o 
  -2   2  13       18.61       27.09      5.97 o 
  -1   2  13       29.32       26.36      6.14 o 
   0   2  13      237.46      222.41      7.51 o 
   1   2  13      306.98      310.06      8.72 o 
   2   2  13        5.12        5.67      2.98 o 
   3   2  13       45.04       58.85      5.31 o 
  -4   3  13       15.81       11.57      5.88 o 
  -3   3  13      102.01       98.94      9.08 o 
  -2   3  13      115.10      109.44      8.80 o 
  -1   3  13      130.36      137.85      9.51 o 
   0   3  13      164.46      162.96     10.44 o 
   1   3  13      143.96      149.31      6.40 o 
   2   3  13       39.31       43.94      5.70 o 
   3   3  13       12.37       16.73      3.88 o 
   4   3  13      140.76      150.72      6.93 o 
  -4   4  13       32.71       30.36      7.42 o 
  -3   4  13       43.20       48.54      7.68 o 
  -2   4  13        7.75        8.65      5.23 o 
  -1   4  13        0.77        7.24      4.76 o 
   0   4  13       27.30       29.51      6.25 o 
   1   4  13       81.53       86.27      8.91 o 
   2   4  13       57.84       57.90      7.65 o 
   3   4  13      100.29      102.87      9.51 o 
   4   4  13       91.63       98.45      6.26 o 
  -4   5  13       19.79       14.53      6.72 o 
  -3   5  13       36.67       47.72      8.09 o 
  -2   5  13        1.50        2.31      4.82 o 
  -1   5  13        0.26        1.41      4.50 o 
   0   5  13      101.45      117.83      9.45 o 
   1   5  13       20.02       17.69      5.58 o 
   2   5  13       72.21       85.77      8.58 o 
   3   5  13       43.95       48.82      7.33 o 
   5   5  13       21.33       28.11      7.85 o 
  -3   6  13       22.86       13.73      6.31 o 
  -2   6  13        2.69       -1.60      5.84 o 
  -1   6  13        0.25       -4.80      4.80 o 
   0   6  13       53.34       60.19      8.17 o 
   1   6  13       70.32       83.95      8.86 o 
   2   6  13       20.87       30.29      6.70 o 
   3   6  13       32.82       26.55      6.70 o 
   5   6  13       70.15       78.89     10.25 o 
  -2   7  13       21.29       26.23      7.20 o 
  -1   7  13        4.19       -1.99      5.77 o 
   0   7  13        9.94        8.04      5.64 o 
   1   7  13       24.15       33.69      7.22 o 
   2   7  13        7.47        6.05      5.90 o 
   3   7  13       44.10       42.42      7.57 o 
   5   7  13       11.29       13.82      7.68 o 
  -1   8  13       11.35       14.18      6.31 o 
   0   8  13       10.93       17.75      7.24 o 
   1   8  13       76.25       84.73      9.66 o 
   2   8  13       50.58       62.61      8.71 o 
   4   8  13      106.42      128.69     12.58 o 
   0   9  13        0.16       -5.02      6.05 o 
   1   9  13       25.86       18.72      7.57 o 
   2   9  13        4.22        8.97      6.23 o 
   1  10  13       13.95       13.62      7.61 o 
   2  10  13        9.42       -3.37      6.16 o 
  -1  -8  14        1.22        6.08      6.75 o 
  -3  -7  14        0.72       -6.01      6.01 o 
  -2  -7  14        0.11        4.68      3.96 o 
  -1  -7  14       29.57       36.93      7.81 o 
   0  -7  14       15.96        3.96      6.36 o 
  -3  -6  14       24.63       27.39      7.35 o 
  -2  -6  14        6.37        4.95      4.04 o 
  -1  -6  14        6.34        2.66      5.28 o 
   0  -6  14       10.77        8.15      5.84 o 
   1  -6  14        1.15       -4.28      5.23 o 
  -3  -5  14      105.36      111.56     10.01 o 
  -2  -5  14        7.17        4.74      4.08 o 
  -1  -5  14        0.56        0.72      3.32 o 
   0  -5  14       14.55       12.86      5.77 o 
   1  -5  14        7.91        9.23      5.86 o 
   2  -5  14        5.56        7.85      6.21 o 
  -3  -4  14        8.68       10.97      3.29 o 
  -2  -4  14        3.50        3.46      3.62 o 
  -1  -4  14       17.26       20.97      4.42 o 
   0  -4  14       67.83       67.29      8.86 o 
   1  -4  14       82.61       75.87      9.25 o 
   2  -4  14       15.24       12.89      5.95 o 
   3  -4  14       20.18        7.83      6.18 o 
  -4  -3  14       29.52       31.93      7.70 o 
  -3  -3  14        1.85        0.58      2.87 o 
  -2  -3  14       99.15      108.22      5.19 o 
  -1  -3  14       11.18        7.72      3.76 o 
   0  -3  14       82.51       85.78      6.44 o 
   1  -3  14        8.14       11.03      5.45 o 
   2  -3  14        0.70       -2.51      4.99 o 
   3  -3  14        1.05        2.96      5.17 o 
   4  -3  14        1.43       -3.55      5.21 o 
  -4  -2  14        7.33        8.58      6.23 o 
  -3  -2  14       43.94       39.42      6.94 o 
  -2  -2  14       34.29       29.34      3.49 o 
  -1  -2  14        2.08        0.99      4.24 o 
   0  -2  14       54.60       56.00      7.72 o 
   1  -2  14       20.25       17.77      5.75 o 
   2  -2  14        1.18       -3.31      4.35 o 
   3  -2  14        5.14        5.08      5.25 o 
   4  -2  14       68.54       66.81      9.41 o 
  -4  -1  14       12.79       14.83      6.49 o 
  -3  -1  14       29.14       33.80      5.00 o 
  -2  -1  14        4.99        1.62      2.75 o 
  -1  -1  14       61.92       66.15      4.39 o 
   1  -1  14       51.86       57.30      7.89 o 
   2  -1  14       15.26        9.88      5.73 o 
   3  -1  14        2.22       -1.54      4.56 o 
   4  -1  14       18.43       19.05      6.75 o 
   5  -1  14        9.36        4.45      6.42 o 
  -4   0  14       32.24       27.64      4.90 o 
  -3   0  14       71.04       82.57      6.54 o 
  -2   0  14        1.71        2.95      3.37 o 
  -1   0  14       14.61       10.86      3.38 o 
   0   0  14       11.25       12.43      3.49 o 
   2   0  14       24.48       18.72      6.01 o 
   3   0  14        2.07        0.45      5.08 o 
   4   0  14        2.19        3.48      5.77 o 
   5   0  14       31.71       25.77      7.26 o 
  -4   1  14        0.98       -0.84      4.10 o 
  -3   1  14       53.22       62.62      8.27 o 
  -2   1  14       22.42       17.88      6.08 o 
  -1   1  14        4.91        0.86      5.30 o 
   0   1  14      110.69      120.13      7.65 o 
   1   1  14       68.20       69.24      5.80 o 
   2   1  14      127.61      130.03      6.62 o 
   3   1  14       33.27       27.76      6.55 o 
   4   1  14        8.30        1.73      5.38 o 
  -4   2  14       21.77       21.41      6.14 o 
  -3   2  14       13.25       10.18      5.66 o 
  -2   2  14       78.33       88.80      9.51 o 
  -1   2  14       10.33        3.98      5.36 o 
   0   2  14       63.13       57.86      5.06 o 
   1   2  14       80.77       90.85     12.22 o 
   2   2  14        0.55        3.30      3.27 o 
   3   2  14       32.75       47.15      5.11 o 
   4   2  14       15.21       12.43      5.16 o 
  -4   3  14       46.03       50.20      9.23 o 
  -3   3  14       38.35       26.40      7.44 o 
  -2   3  14      243.32      242.48     12.86 o 
  -1   3  14       78.12       75.52      8.58 o 
   0   3  14       40.13       43.46      7.29 o 
   1   3  14       21.64       20.04      6.16 o 
   2   3  14       27.11       20.52      4.02 o 
   3   3  14       87.20      108.09      6.65 o 
   4   3  14       10.99       10.30      3.86 o 
  -3   4  14       50.74       48.91      8.28 o 
  -2   4  14        3.23       14.94      6.57 o 
  -1   4  14        0.38       -4.04      4.04 o 
   0   4  14        2.47        1.84      5.04 o 
   1   4  14       17.59       19.03      5.90 o 
   2   4  14       40.91       49.75      7.65 o 
   3   4  14       50.30       54.31      8.33 o 
  -3   5  14       29.66       30.72      7.76 o 
  -2   5  14       12.97        9.21      6.70 o 
  -1   5  14       72.52       78.46      9.17 o 
   0   5  14       48.60       55.74      8.50 o 
   1   5  14       33.14       41.64      7.61 o 
   2   5  14        9.63        8.26      5.99 o 
   3   5  14        4.24        2.05      5.10 o 
  -2   6  14        6.93        8.48      6.44 o 
  -1   6  14       37.74       38.25      7.63 o 
   0   6  14       36.41       35.20      7.42 o 
   1   6  14       11.06       15.55      6.10 o 
   2   6  14       23.40       28.89      6.68 o 
   3   6  14       11.98       20.82      7.01 o 
  -1   7  14       39.62       38.46      8.11 o 
   0   7  14       26.15       26.40      7.11 o 
   1   7  14       15.39       13.17      6.14 o 
   2   7  14       22.71       21.51      7.26 o 
   3   7  14       11.45       17.28      6.77 o 
   0   8  14       55.34       55.50      9.19 o 
   1   8  14       78.19       97.36     10.96 o 
   2   8  14        9.77        4.28      6.03 o 
   2   9  14        2.42       -0.39      6.85 o 
  -2  -6  15        7.08        1.90      4.55 o 
  -1  -6  15        0.19        0.89      5.71 o 
  -2  -5  15        7.61        5.61      4.04 o 
  -1  -5  15       10.32        6.00      5.78 o 
   0  -5  15        0.48       -5.08      5.08 o 
   1  -5  15       37.04       38.90      8.84 o 
  -3  -4  15       48.61       54.25      9.21 o 
  -2  -4  15       15.82       17.73      3.74 o 
  -1  -4  15        4.87        2.80      4.35 o 
   0  -4  15       23.45       22.51      6.64 o 
   1  -4  15       20.95       15.76      7.09 o 
   2  -4  15       29.63       33.49      8.35 o 
  -3  -3  15       71.44       76.32      5.23 o 
  -2  -3  15       31.45       32.23      5.82 o 
  -1  -3  15       55.76       53.10      5.72 o 
   0  -3  15       23.06       23.55      6.68 o 
   1  -3  15        0.16       -2.44      4.76 o 
   2  -3  15        5.25       11.68      6.92 o 
  -3  -2  15        1.69        3.40      4.09 o 
  -2  -2  15       43.05       44.89      4.31 o 
  -1  -2  15       19.10       17.65      3.50 o 
   0  -2  15        0.55        2.64      5.43 o 
   1  -2  15        1.44       -1.95      5.15 o 
   2  -2  15        3.29        0.71      5.02 o 
   3  -2  15       41.74       45.84      8.39 o 
  -3  -1  15        5.85        9.09      4.10 o 
  -2  -1  15        8.14        4.41      3.47 o 
  -1  -1  15       26.54       29.06      4.41 o 
   0  -1  15       64.30       75.63      6.14 o 
   1  -1  15        1.01       -1.56      5.04 o 
   2  -1  15        0.30       -0.56      5.08 o 
   3  -1  15       26.75       25.79      7.29 o 
  -3   0  15       15.87       15.54      4.54 o 
  -2   0  15        2.22       -2.04      3.31 o 
  -1   0  15       32.58       40.93      4.84 o 
   0   0  15       42.16       45.97      5.10 o 
   1   0  15        9.32       11.17      4.00 o 
   2   0  15        1.95       21.36      7.39 o 
   3   0  15       36.56       28.71      6.98 o 
   4   0  15       27.68       20.65      7.31 o 
  -4   1  15        4.87        1.86      6.77 o 
  -3   1  15        2.73       -3.24      4.95 o 
  -2   1  15        4.87        4.17      5.73 o 
  -1   1  15        2.00       -0.56      4.95 o 
   0   1  15      128.79      132.89     15.60 o 
   1   1  15      119.67      119.96      6.98 o 
   2   1  15        6.31        2.17      3.80 o 
   4   1  15       35.08       37.04      7.87 o 
  -3   2  15       16.93       15.65      6.62 o 
  -2   2  15        4.20       -0.43      5.28 o 
  -1   2  15       26.92       24.26      6.40 o 
   0   2  15      128.42      131.95     10.44 o 
   1   2  15       26.44       23.11      4.39 o 
   2   2  15        9.45        8.93      3.95 o 
   3   2  15        2.46       -3.42      3.42 o 
   4   2  15       42.98       56.83      9.85 o 
  -3   3  15       38.58       37.51      8.41 o 
  -2   3  15       47.27       56.75      8.99 o 
  -1   3  15        3.47       -3.20      4.84 o 
   0   3  15        5.69        3.61      5.25 o 
   1   3  15      108.85      110.18      9.99 o 
   2   3  15       11.69       11.09      4.92 o 
   3   3  15        3.36        0.83      3.83 o 
   4   3  15       45.51       52.76      6.41 o 
  -2   4  15        1.49        1.62      5.90 o 
  -1   4  15       11.13       -4.15      5.41 o 
   0   4  15        5.48       -3.20      5.02 o 
   1   4  15       43.63       50.42      8.04 o 
   2   4  15        8.12        0.63      5.51 o 
   3   4  15       26.67       23.65      7.85 o 
  -1   5  15       15.97       16.76      6.57 o 
   0   5  15        4.77        7.03      5.73 o 
   1   5  15       18.60       16.60      6.53 o 
   2   5  15       66.46       85.96      9.84 o 
   3   5  15        2.85        2.81      6.29 o 
   0   6  15       13.26       13.17      6.77 o 
   1   6  15       13.85        8.19      6.21 o 
   2   6  15        2.83        0.28      6.18 o 
   3   6  15       16.64       20.17      6.96 o 
   1   7  15       25.25       20.99      7.07 o 
   2   7  15        4.26       -4.35      6.40 o 
   3   7  15       55.44       79.35     10.16 o 
  -1  -4  16        0.17       -2.14      3.98 o 
  -2  -3  16       29.70       23.03      4.75 o 
  -1  -3  16        4.93        1.75      3.33 o 
   0  -3  16        5.39        2.96      6.42 o 
  -3  -2  16       56.81       74.48     10.46 o 
  -2  -2  16       14.77       15.20      3.85 o 
  -1  -2  16        2.46       -3.44      3.44 o 
   1  -2  16       30.39       38.01      8.02 o 
  -3  -1  16       18.24       18.27      7.01 o 
  -2  -1  16       84.01       92.87     11.43 o 
  -1  -1  16        0.25       -2.28      3.64 o 
   0  -1  16        6.40        5.13      4.03 o 
   2  -1  16       13.36       16.15      6.85 o 
  -2   0  16       49.26       64.86      9.58 o 
  -1   0  16       14.29        9.93      4.08 o 
   0   0  16        3.04        1.17      3.67 o 
   1   0  16        5.51       -3.84      3.84 o 
   2   0  16       70.85       86.12      7.41 o 
  -2   1  16        0.98        2.18      6.16 o 
  -1   1  16       92.20      106.61     11.03 o 
   0   1  16       10.79       10.07      3.95 o 
   1   1  16       47.90       54.84      7.96 o 
   2   1  16       13.47       11.43      4.75 o 
   3   1  16        0.98        4.76      5.22 o 
  -1   2  16       85.98       99.39     11.05 o 
   0   2  16       72.75       68.71      9.51 o 
   1   2  16       22.07       37.26      5.14 o 
   2   2  16        1.41       -1.43      4.48 o 
   3   2  16       14.92        9.35      4.66 o 
  -1   3  16        1.60       -1.28      5.38 o 
   0   3  16       29.68       33.45      7.61 o 
   1   3  16        9.40       13.36      7.16 o 
   2   3  16       14.26        6.48      4.36 o 
   3   3  16        5.51        2.82      4.30 o 
   1   4  16       62.94       67.02      9.53 o 
   2   4  16       16.94        9.04      6.66 o 
   3   4  16        0.13        0.13      7.29 o 
                                                 
